# Supplementary material for: [μ-3-(Methyl­sulfan­yl)benzene-1,2-di­thiol­ato-1:2κ4 S,S′:S,S′]bis­[tri­carbonyl­iron(I)]
Source: Acta Crystallogr Sect E Struct Rep Online. 2013 Apr 13;69(Pt 5):m269–70. doi: 10.1107/S1600536813009860 (PMC3647810; doi:10.1107/S1600536813009860)
Supplement: Supplementary file 1 [file e-69-0m269-sup1.cif]

##############################################################################
#                                                                            #
# This CIF contains the data in a paper accepted for publication in          #
# Acta Crystallographica Section E. It conforms to the requirements of       #
# Notes for Authors for Acta Crystallographica Section E, and has been       #
# peer reviewed under the auspices of the IUCr Commission on Journals.       #
#                                                                            #
# Full details of the Crystallographic Information File format               #
# are given in the paper "The Crystallographic Information File (CIF):       #
# a New Standard Archive File for Crystallography" by S. R. Hall, F. H.      #
# Allen and I. D. Brown [Acta Cryst. (1991), A47, 655-685].                  #
#                                                                            #
# The current version of the core CIF dictionary is obtainable from          #
# ftp://ftp.iucr.org/pub/cif_core.dic.                                       #
#                                                                            #
# Software is freely available for graphical display of the structure(s)     #
# in this CIF. For information consult the CIF software page                 #
# http://www.iucr.org/resources/cif/software.                                #
#                                                                            #
# This file may be used for bona fide research purposes within the           #
# scientific community so long as proper attribution is given to the journal # 
# article from which it was obtained.                                        #
#                                                                            #
##############################################################################
data_I
_audit_creation_method     SHELXL-97
_chemical_name_systematic
;\
[\m-3-(Methylsulfanyl)benzene-1,2-dithiolato-\
1:2\k^4^<i>S</i>,<i>S</i>':<i>S</i>,<i>S</i>']bis[tricarbonyliron(I)]
;
_chemical_name_common     ?
_chemical_formula_moiety     'C13 H6 Fe2 O6 S3'
_chemical_formula_sum     'C13 H6 Fe2 O6 S3'
_chemical_formula_iupac     '[Fe2 (C7 H6 S3) (C O)6]'
_chemical_formula_weight     466.06
_chemical_melting_point     ?
_symmetry_cell_setting     monoclinic
_symmetry_space_group_name_H-M     'P 21/c'
_symmetry_space_group_name_Hall     '-P 2ybc'
loop_
    _symmetry_equiv_pos_as_xyz
    'x, y, z'
    '-x, y+1/2, -z+1/2'
    '-x, -y, -z'
    'x, -y-1/2, z-1/2'
_cell_length_a     16.531(17)
_cell_length_b     7.975(8)
_cell_length_c     13.047(13)
_cell_angle_alpha     90.00
_cell_angle_beta     92.055(13)
_cell_angle_gamma     90.00
_cell_volume     1719(3)
_cell_formula_units_Z     4
_cell_measurement_reflns_used     2629
_cell_measurement_theta_min     2.47
_cell_measurement_theta_max     27.11
_cell_measurement_temperature     295(2)
_exptl_crystal_description     Block
_exptl_crystal_colour     Red
_exptl_crystal_size_max     0.39
_exptl_crystal_size_mid     0.24
_exptl_crystal_size_min     0.08
_exptl_crystal_density_diffrn     1.801
_exptl_crystal_density_meas     ?
_exptl_crystal_density_method     'not measured'
_exptl_crystal_F_000     928
_exptl_absorpt_coefficient_mu     2.077
_exptl_absorpt_correction_type     multi-scan
_exptl_absorpt_process_details     '(<i>SADABS</i>; Bruker, 2001)'
_exptl_absorpt_correction_T_min     0.555
_exptl_absorpt_correction_T_max     0.847
_exptl_special_details     ?
_diffrn_ambient_temperature     295(2)
_diffrn_radiation_type     MoK\a
_diffrn_radiation_wavelength     0.71073
_diffrn_radiation_source     'fine-focus sealed tube'
_diffrn_radiation_monochromator     graphite
_diffrn_measurement_device_type     'Bruker APEXII CCD'
_diffrn_measurement_method     '\f and \w'
_diffrn_detector_area_resol_mean     ?
_diffrn_reflns_number     8260
_diffrn_reflns_av_R_equivalents     0.0551
_diffrn_reflns_av_sigmaI/netI     0.0614
_diffrn_reflns_theta_min     2.47
_diffrn_reflns_theta_max     25.00
_diffrn_reflns_theta_full     25.00
_diffrn_measured_fraction_theta_max     0.995
_diffrn_measured_fraction_theta_full     0.995
_diffrn_reflns_limit_h_min     -19
_diffrn_reflns_limit_h_max     18
_diffrn_reflns_limit_k_min     -9
_diffrn_reflns_limit_k_max     9
_diffrn_reflns_limit_l_min     -15
_diffrn_reflns_limit_l_max     13
_diffrn_standards_number     0
_diffrn_standards_interval_count     ?
_diffrn_standards_interval_time     ?
_diffrn_standards_decay_%     ?
_refine_special_details
;
Refinement of <i>F</i>^2^ against ALL reflections. The weighted <i>R</i>-factor
<i>wR</i> and goodness of fit <i>S</i> are based on <i>F</i>^2^, conventional
<i>R</i>-factors <i>R</i> are based on <i>F</i>, with <i>F</i> set to zero for
negative <i>F</i>^2^. The threshold expression of <i>F</i>^2^ >
\s(<i>F</i>^2^) is used only for calculating <i>R</i>-factors(gt) <i>etc</i>.
and is not relevant to the choice of reflections for refinement.
<i>R</i>-factors based on <i>F</i>^2^ are statistically about twice as large
as those based on <i>F</i>, and <i>R</i>- factors based on ALL data will be
even larger.
;
_reflns_number_total     3024
_reflns_number_gt     2098
_reflns_threshold_expression     I>2sigma(I)
_refine_ls_structure_factor_coef     Fsqd
_refine_ls_matrix_type     full
_refine_ls_R_factor_all     0.0680
_refine_ls_R_factor_gt     0.0360
_refine_ls_wR_factor_gt     0.0767
_refine_ls_wR_factor_ref     0.0839
_refine_ls_goodness_of_fit_ref     0.969
_refine_ls_restrained_S_all     0.969
_refine_ls_number_reflns     3024
_refine_ls_number_parameters     217
_refine_ls_number_restraints     0
_refine_ls_hydrogen_treatment     constr
_refine_ls_weighting_scheme     calc
_refine_ls_weighting_details
         'calc w=1/[\s^2^(Fo^2^)+(0.0341P)^2^+0.0000P] where P=(Fo^2^+2Fc^2^)/3'
_atom_sites_solution_hydrogens     geom
_atom_sites_solution_primary     direct
_atom_sites_solution_secondary     difmap
_refine_ls_shift/su_max     0.000
_refine_ls_shift/su_mean     0.000
_refine_diff_density_max     0.435
_refine_diff_density_min     -0.314
_refine_ls_extinction_method     none
_refine_ls_extinction_coef     ?
loop_
    _atom_type_symbol
    _atom_type_description
    _atom_type_scat_dispersion_real
    _atom_type_scat_dispersion_imag
    _atom_type_scat_source
    'C' 'C' 0.0033 0.0016
                         'International Tables Vol C Tables 4.2.6.8 and 6.1.1.4'
    'H' 'H' 0.0000 0.0000
                         'International Tables Vol C Tables 4.2.6.8 and 6.1.1.4'
    'O' 'O' 0.0106 0.0060
                         'International Tables Vol C Tables 4.2.6.8 and 6.1.1.4'
    'S' 'S' 0.1246 0.1234
                         'International Tables Vol C Tables 4.2.6.8 and 6.1.1.4'
    'Fe' 'Fe' 0.3463 0.8444
                         'International Tables Vol C Tables 4.2.6.8 and 6.1.1.4'
_computing_data_collection     'APEX2 (Bruker, 2007)'
_computing_cell_refinement     'SAINT-Plus (Bruker, 2007)'
_computing_data_reduction     'SAINT-Plus (Bruker, 2007)'
_computing_structure_solution     'SHELXS97 (Sheldrick, 2008)'
_computing_structure_refinement     'SHELXL97 (Sheldrick, 2008)'
_computing_molecular_graphics     'SHELXTL (Sheldrick, 2008)'
_computing_publication_material     'SHELXL97 (Sheldrick, 2008)'
loop_
    _atom_site_type_symbol
    _atom_site_label
    _atom_site_fract_x
    _atom_site_fract_y
    _atom_site_fract_z
    _atom_site_U_iso_or_equiv
    _atom_site_adp_type
    _atom_site_calc_flag
    _atom_site_refinement_flags
    _atom_site_occupancy
    _atom_site_symmetry_multiplicity
    _atom_site_disorder_assembly
    _atom_site_disorder_group
    Fe Fe1 0.17590(2) 0.29795(7) 0.64150(4) 0.04642(17) Uani d . 1 1 . .
    Fe Fe2 0.18906(3) 0.54555(7) 0.52941(4) 0.04814(18) Uani d . 1 1 . .
    S S3 0.46296(5) 0.53167(12) 0.73543(7) 0.0462(2) Uani d . 1 1 . .
    S S2 0.22860(5) 0.28468(12) 0.48479(7) 0.0475(2) Uani d . 1 1 . .
    S S1 0.27674(5) 0.48911(12) 0.66349(7) 0.0446(2) Uani d . 1 1 . .
    C C8 0.35707(16) 0.3899(4) 0.5983(2) 0.0354(7) Uani d . 1 1 . .
    C C10 0.3893(2) 0.2051(4) 0.4606(3) 0.0481(9) Uani d . 1 1 . .
    H H10A 0.3730 0.1375 0.4055 0.058 Uiso calc R 1 1 . .
    C C2 0.0831(2) 0.2118(5) 0.5909(3) 0.0560(10) Uani d . 1 1 . .
    C C9 0.33421(18) 0.2915(4) 0.5159(3) 0.0401(8) Uani d . 1 1 . .
    C C5 0.1075(2) 0.5260(5) 0.4373(4) 0.0605(11) Uani d . 1 1 . .
    C C1 0.21760(19) 0.1120(6) 0.6991(3) 0.0564(10) Uani d . 1 1 . .
    C C7 0.43793(17) 0.4062(4) 0.6280(3) 0.0377(8) Uani d . 1 1 . .
    C C11 0.4698(2) 0.2221(5) 0.4897(3) 0.0514(9) Uani d . 1 1 . .
    H H11A 0.5086 0.1648 0.4535 0.062 Uiso calc R 1 1 . .
    C C12 0.49397(19) 0.3216(4) 0.5709(3) 0.0449(9) Uani d . 1 1 . .
    H H12A 0.5488 0.3324 0.5879 0.054 Uiso calc R 1 1 . .
    O O2 0.02428(15) 0.1593(4) 0.5570(3) 0.0859(10) Uani d . 1 1 . .
    O O1 0.24308(17) -0.0076(4) 0.7338(3) 0.0867(11) Uani d . 1 1 . .
    C C4 0.2506(2) 0.6882(6) 0.4606(4) 0.0700(12) Uani d . 1 1 . .
    O O5 0.05695(18) 0.5075(4) 0.3771(3) 0.0918(11) Uani d . 1 1 . .
    O O6 0.09707(19) 0.7802(4) 0.6518(3) 0.0961(12) Uani d . 1 1 . .
    O O4 0.2905(2) 0.7821(5) 0.4201(3) 0.1088(13) Uani d . 1 1 . .
    O O3 0.09360(19) 0.4359(5) 0.8164(3) 0.0994(12) Uani d . 1 1 . .
    C C6 0.1338(2) 0.6903(5) 0.6042(4) 0.0643(12) Uani d . 1 1 . .
    C C3 0.1254(2) 0.3805(6) 0.7494(4) 0.0631(11) Uani d . 1 1 . .
    C C13 0.57037(19) 0.5072(4) 0.7506(3) 0.0543(10) Uani d . 1 1 . .
    H H13A 0.5900 0.5721 0.8082 0.082 Uiso calc R 1 1 . .
    H H13B 0.5956 0.5454 0.6897 0.082 Uiso calc R 1 1 . .
    H H13C 0.5831 0.3911 0.7619 0.082 Uiso calc R 1 1 . .
loop_
    _atom_site_aniso_label
    _atom_site_aniso_U_11
    _atom_site_aniso_U_22
    _atom_site_aniso_U_33
    _atom_site_aniso_U_12
    _atom_site_aniso_U_13
    _atom_site_aniso_U_23
    Fe1 0.0379(3) 0.0561(4) 0.0452(3) -0.0011(2) 0.0000(2) 0.0002(3)
    Fe2 0.0429(3) 0.0491(4) 0.0522(4) 0.0050(2) -0.0029(2) -0.0011(3)
    S3 0.0421(4) 0.0487(6) 0.0479(6) -0.0040(4) 0.0011(4) -0.0067(5)
    S2 0.0480(4) 0.0519(6) 0.0422(6) -0.0004(4) -0.0046(4) -0.0077(5)
    S1 0.0379(4) 0.0538(6) 0.0423(6) 0.0033(4) 0.0016(4) -0.0123(4)
    C8 0.0392(15) 0.036(2) 0.0313(19) 0.0026(15) 0.0060(13) -0.0023(16)
    C10 0.061(2) 0.046(2) 0.038(2) 0.0035(18) 0.0044(17) -0.0051(18)
    C2 0.052(2) 0.058(3) 0.057(3) 0.0055(19) -0.0012(18) 0.002(2)
    C9 0.0433(16) 0.040(2) 0.037(2) 0.0048(15) 0.0035(14) 0.0003(17)
    C5 0.052(2) 0.061(3) 0.068(3) 0.0124(19) -0.001(2) -0.002(2)
    C1 0.0372(17) 0.070(3) 0.061(3) -0.0023(19) -0.0012(17) -0.001(2)
    C7 0.0405(16) 0.0300(19) 0.043(2) -0.0003(14) 0.0051(14) 0.0067(16)
    C11 0.056(2) 0.050(2) 0.050(3) 0.0106(18) 0.0194(17) 0.003(2)
    C12 0.0416(17) 0.046(2) 0.048(2) 0.0045(16) 0.0079(15) 0.0058(19)
    O2 0.0549(15) 0.087(2) 0.115(3) -0.0205(15) -0.0156(17) -0.004(2)
    O1 0.0665(18) 0.085(2) 0.108(3) 0.0094(17) -0.0127(18) 0.028(2)
    C4 0.062(2) 0.069(3) 0.079(3) 0.006(2) -0.005(2) 0.006(3)
    O5 0.0720(19) 0.109(3) 0.092(3) 0.0123(17) -0.034(2) -0.008(2)
    O6 0.083(2) 0.088(3) 0.117(3) 0.0311(18) -0.0015(19) -0.043(2)
    O4 0.101(2) 0.096(3) 0.130(4) -0.025(2) 0.021(2) 0.030(3)
    O3 0.087(2) 0.145(3) 0.068(3) 0.028(2) 0.0250(19) -0.007(2)
    C6 0.048(2) 0.064(3) 0.080(3) 0.004(2) -0.011(2) -0.005(3)
    C3 0.0422(19) 0.087(3) 0.060(3) 0.005(2) 0.0038(19) 0.007(3)
    C13 0.0432(18) 0.055(3) 0.064(3) -0.0049(16) -0.0044(17) -0.001(2)
_geom_special_details
;
All e.s.d.'s (except the e.s.d. in the dihedral angle between two l.s. planes)
are estimated using the full covariance matrix. The cell e.s.d.'s are taken
into account individually in the estimation of e.s.d.'s in distances, angles
and torsion angles; correlations between e.s.d.'s in cell parameters are only
used when they are defined by crystal symmetry. An approximate (isotropic)
treatment of cell e.s.d.'s is used for estimating e.s.d.'s involving l.s.
planes.
;
loop_
    _geom_bond_atom_site_label_1
    _geom_bond_atom_site_label_2
    _geom_bond_site_symmetry_2
    _geom_bond_distance
    _geom_bond_publ_flag
    Fe1 C1 . 1.789(5) yes
    Fe1 C2 . 1.786(4) yes
    Fe1 C3 . 1.788(5) yes
    Fe1 Fe2 . 2.471(2) ?
    Fe1 S1 . 2.2695(19) yes
    Fe1 S2 . 2.253(2) yes
    Fe2 C4 . 1.789(5) yes
    Fe2 C5 . 1.781(4) yes
    Fe2 C6 . 1.784(5) yes
    Fe2 S1 . 2.2763(19) yes
    Fe2 S2 . 2.263(2) yes
    C1 O1 . 1.131(4) ?
    C2 O2 . 1.133(4) ?
    C4 O4 . 1.140(5) ?
    C5 O5 . 1.135(5) ?
    C7 C12 . 1.385(5) ?
    C8 C7 . 1.385(4) ?
    C8 C9 . 1.373(4) ?
    C10 C9 . 1.368(5) ?
    C10 C11 . 1.378(5) ?
    C10 H10A . 0.9300 ?
    C11 C12 . 1.372(5) ?
    C11 H11A . 0.9300 ?
    C12 H12A . 0.9300 ?
    C13 H13A . 0.9600 ?
    C13 H13B . 0.9600 ?
    C13 H13C . 0.9600 ?
    O3 C3 . 1.127(5) ?
    O6 C6 . 1.139(5) ?
    S1 C8 . 1.787(3) ?
    S2 C9 . 1.779(3) ?
    S3 C7 . 1.759(4) ?
    S3 C13 . 1.790(4) ?
loop_
    _geom_angle_atom_site_label_1
    _geom_angle_atom_site_label_2
    _geom_angle_atom_site_label_3
    _geom_angle_site_symmetry_1
    _geom_angle_site_symmetry_3
    _geom_angle
    _geom_angle_publ_flag
    C2 Fe1 C3 . . 90.77(19) ?
    C2 Fe1 C1 . . 98.59(17) ?
    C3 Fe1 C1 . . 99.1(2) ?
    C2 Fe1 S2 . . 90.09(15) ?
    C3 Fe1 S2 . . 159.76(15) ?
    C1 Fe1 S2 . . 100.74(14) ?
    C2 Fe1 S1 . . 157.30(13) ?
    C3 Fe1 S1 . . 90.84(14) ?
    C1 Fe1 S1 . . 103.50(13) ?
    S2 Fe1 S1 . . 80.80(5) ?
    C2 Fe1 Fe2 . . 100.45(13) ?
    C3 Fe1 Fe2 . . 103.00(16) ?
    C1 Fe1 Fe2 . . 150.44(12) ?
    S2 Fe1 Fe2 . . 57.01(5) ?
    S1 Fe1 Fe2 . . 57.20(5) ?
    C5 Fe2 C6 . . 92.06(19) ?
    C5 Fe2 C4 . . 98.5(2) ?
    C6 Fe2 C4 . . 100.1(2) ?
    C5 Fe2 S2 . . 87.98(13) ?
    C6 Fe2 S2 . . 153.34(15) ?
    C4 Fe2 S2 . . 106.31(16) ?
    C5 Fe2 S1 . . 161.32(14) ?
    C6 Fe2 S1 . . 91.81(15) ?
    C4 Fe2 S1 . . 98.82(15) ?
    S2 Fe2 S1 . . 80.45(5) ?
    C5 Fe2 Fe1 . . 104.41(14) ?
    C6 Fe2 Fe1 . . 97.78(16) ?
    C4 Fe2 Fe1 . . 150.30(13) ?
    S2 Fe2 Fe1 . . 56.64(3) ?
    S1 Fe2 Fe1 . . 56.94(5) ?
    C7 S3 C13 . . 103.30(16) ?
    C9 S2 Fe1 . . 101.52(13) ?
    C9 S2 Fe2 . . 101.73(12) ?
    Fe1 S2 Fe2 . . 66.35(4) ?
    C8 S1 Fe1 . . 101.39(13) ?
    C8 S1 Fe2 . . 100.67(13) ?
    Fe1 S1 Fe2 . . 65.86(5) ?
    C9 C8 C7 . . 120.6(3) ?
    C9 C8 S1 . . 115.9(2) ?
    C7 C8 S1 . . 123.4(2) ?
    C9 C10 C11 . . 117.3(3) ?
    C9 C10 H10A . . 121.3 ?
    C11 C10 H10A . . 121.3 ?
    O2 C2 Fe1 . . 178.5(4) ?
    C10 C9 C8 . . 122.1(3) ?
    C10 C9 S2 . . 122.0(3) ?
    C8 C9 S2 . . 115.9(2) ?
    O5 C5 Fe2 . . 177.1(4) ?
    O1 C1 Fe1 . . 178.4(4) ?
    C8 C7 C12 . . 117.4(3) ?
    C8 C7 S3 . . 118.3(2) ?
    C12 C7 S3 . . 124.3(2) ?
    C12 C11 C10 . . 121.5(3) ?
    C12 C11 H11A . . 119.3 ?
    C10 C11 H11A . . 119.3 ?
    C11 C12 C7 . . 121.0(3) ?
    C11 C12 H12A . . 119.5 ?
    C7 C12 H12A . . 119.5 ?
    O4 C4 Fe2 . . 177.5(5) ?
    O6 C6 Fe2 . . 178.4(4) ?
    O3 C3 Fe1 . . 178.5(5) ?
    S3 C13 H13A . . 109.5 ?
    S3 C13 H13B . . 109.5 ?
    H13A C13 H13B . . 109.5 ?
    S3 C13 H13C . . 109.5 ?
    H13A C13 H13C . . 109.5 ?
    H13B C13 H13C . . 109.5 ?
loop_
    _geom_hbond_atom_site_label_D
    _geom_hbond_atom_site_label_H
    _geom_hbond_atom_site_label_A
    _geom_hbond_site_symmetry_A
    _geom_hbond_distance_DH
    _geom_hbond_distance_HA
    _geom_hbond_distance_DA
    _geom_hbond_angle_DHA
    C13 H13A Cg1 2_656 0.96 2.69 3.590(5) 157
_iucr_refine_instructions_details
;
TITL ok in P2(1)/c
CELL 0.71073  16.5315   7.9748  13.0468  90.000  92.055  90.000
ZERR   4   0.0166   0.0081   0.0134   0.000   0.013   0.000
LATT  1
SYMM -X, 0.5+Y, 0.5-Z
SFAC C H O S FE
UNIT 52 24 24 12 8
TEMP 0
L.S. 20
BOND $h
omit 0 50
htab
acta
FMAP 2
PLAN 20
mpla 8 C7 C8 C9 C10 C11 C12 C13 S3 Fe1
mpla 8 C7 C8 C9 C10 C11 C12 C13 S3 Fe2
mpla 3 Fe1 Fe2 S1
mpla 3 Fe1 Fe2 S2
WGHT    0.034100
FVAR       0.39683
FE1   5    0.175900    0.297953    0.641497    11.00000    0.03785    0.05608 =
         0.04522    0.00017    0.00002   -0.00110
FE2   5    0.189060    0.545548    0.529412    11.00000    0.04286    0.04906 =
         0.05219   -0.00105   -0.00290    0.00496
S3    4    0.462957    0.531669    0.735429    11.00000    0.04208    0.04874 =
         0.04785   -0.00671    0.00106   -0.00403
S2    4    0.228603    0.284680    0.484793    11.00000    0.04797    0.05189 =
         0.04220   -0.00766   -0.00462   -0.00035
S1    4    0.276737    0.489110    0.663491    11.00000    0.03786    0.05379 =
         0.04228   -0.01232    0.00163    0.00332
C8    1    0.357068    0.389923    0.598260    11.00000    0.03915    0.03615 =
         0.03133   -0.00234    0.00596    0.00265
C10   1    0.389253    0.205054    0.460565    11.00000    0.06092    0.04587 =
         0.03784   -0.00508    0.00436    0.00353
AFIX  43
H10A  2    0.372977    0.137532    0.405485    11.00000   -1.20000
AFIX   0
C2    1    0.083077    0.211793    0.590896    11.00000    0.05239    0.05810 =
         0.05725    0.00233   -0.00122    0.00549
C9    1    0.334207    0.291493    0.515910    11.00000    0.04329    0.04035 =
         0.03685    0.00026    0.00352    0.00483
C5    1    0.107464    0.526013    0.437262    11.00000    0.05196    0.06140 =
         0.06775   -0.00164   -0.00125    0.01235
C1    1    0.217599    0.111989    0.699084    11.00000    0.03720    0.07048 =
         0.06141   -0.00150   -0.00117   -0.00228
C7    1    0.437927    0.406216    0.628037    11.00000    0.04055    0.03002 =
         0.04271    0.00675    0.00507   -0.00027
C11   1    0.469755    0.222052    0.489701    11.00000    0.05575    0.05006 =
         0.04958    0.00315    0.01941    0.01058
AFIX  43
H11A  2    0.508561    0.164770    0.453509    11.00000   -1.20000
AFIX   0
C12   1    0.493973    0.321576    0.570903    11.00000    0.04160    0.04552 =
         0.04807    0.00581    0.00792    0.00451
AFIX  43
H12A  2    0.548849    0.332386    0.587852    11.00000   -1.20000
AFIX   0
O2    3    0.024280    0.159347    0.556984    11.00000    0.05486    0.08684 =
         0.11454   -0.00367   -0.01562   -0.02046
O1    3    0.243075   -0.007634    0.733802    11.00000    0.06646    0.08454 =
         0.10802    0.02820   -0.01266    0.00942
C4    1    0.250607    0.688215    0.460625    11.00000    0.06193    0.06882 =
         0.07872    0.00625   -0.00482    0.00606
O5    3    0.056953    0.507508    0.377125    11.00000    0.07205    0.10886 =
         0.09177   -0.00759   -0.03371    0.01226
O6    3    0.097074    0.780231    0.651820    11.00000    0.08293    0.08834 =
         0.11664   -0.04314   -0.00148    0.03106
O4    3    0.290472    0.782056    0.420068    11.00000    0.10071    0.09646 =
         0.13049    0.02965    0.02096   -0.02527
O3    3    0.093598    0.435909    0.816449    11.00000    0.08677    0.14458 =
         0.06833   -0.00672    0.02495    0.02800
C6    1    0.133826    0.690260    0.604249    11.00000    0.04774    0.06450 =
         0.07979   -0.00465   -0.01080    0.00386
C3    1    0.125388    0.380546    0.749383    11.00000    0.04216    0.08703 =
         0.06032    0.00722    0.00379    0.00503
C13   1    0.570367    0.507226    0.750560    11.00000    0.04317    0.05496 =
         0.06442   -0.00077   -0.00444   -0.00495
AFIX  33
H13A  2    0.589968    0.572114    0.808240    11.00000   -1.50000
H13B  2    0.595622    0.545357    0.689673    11.00000   -1.50000
H13C  2    0.583111    0.391100    0.761881    11.00000   -1.50000
HKLF 4
REM  ok in P2(1)/c
REM R1 =  0.0360 for   2098 Fo > 4sig(Fo)  and  0.0680 for all   3024 data
REM    217 parameters refined using      0 restraints
END
WGHT      0.0340      0.0000
REM Highest difference peak  0.435,  deepest hole -0.314,  1-sigma level  0.079
Q1    1   0.1817  0.5969  0.5970  11.00000  0.05    0.44
Q2    1   0.2169  0.4337  0.6007  11.00000  0.05    0.39
Q3    1   0.1356  0.4753  0.4969  11.00000  0.05    0.39
Q4    1   0.1251  0.3526  0.6151  11.00000  0.05    0.37
Q5    1   0.2845  0.3300  0.4965  11.00000  0.05    0.35
Q6    1   0.1458  0.4443  0.5804  11.00000  0.05    0.35
Q7    1   0.1447  0.6027  0.5181  11.00000  0.05    0.31
Q8    1   0.1370  0.1795  0.6280  11.00000  0.05    0.31
Q9    1   0.1085  0.6154  0.4775  11.00000  0.05    0.31
Q10   1   0.1283  0.2176  0.6369  11.00000  0.05    0.31
Q11   1   0.2363  0.3543  0.6497  11.00000  0.05    0.30
Q12   1   0.3040  0.2366  0.5376  11.00000  0.05    0.29
Q13   1   0.2639  0.5429  0.5929  11.00000  0.05    0.28
Q14   1   0.4172  0.6282  0.7164  11.00000  0.05    0.28
Q15   1   0.2399  0.5914  0.5615  11.00000  0.05    0.28
Q16   1   0.0979  0.5992  0.3939  11.00000  0.05    0.27
Q17   1   0.4614  0.4512  0.6990  11.00000  0.05    0.26
Q18   1   0.2278  0.2183  0.6655  11.00000  0.05    0.26
Q19   1   0.2983  0.3971  0.6856  11.00000  0.05    0.26
Q20   1   0.3382  0.4093  0.6319  11.00000  0.05    0.26
;
data_global
_journal_date_recd_electronic     2013-03-22
_journal_date_accepted     2013-04-10
_journal_name_full     'Acta Crystallographica, Section E'
_journal_year     2013
_journal_volume     69
_journal_issue      5
_journal_page_first     m269
_journal_page_last     m270
_journal_paper_category     QM
_journal_paper_doi     10.1107/S1600536813009860
_journal_coeditor_code     VN2067
_publ_contact_author_name     'Ning Wang'
_publ_contact_author_address
;
School of Chemistry and Chemical Engineering, Henan University of Technology,
Zhengzhou 450001, People's Republic of China
;
_publ_contact_author_email     'ssdyok@yahoo.com.cn'
_publ_contact_author_fax     '+86-0411-84986250'
_publ_contact_author_phone     '+86-0411-84986250'
_publ_section_title
;\
[\m-3-(Methylsulfanyl)benzene-1,2-dithiolato-1:2\k^4^<i>S</i>,<i>S</i>':\
<i>S</i>,<i>S</i>']bis[tricarbonyliron(I)]
;
loop_
    _publ_author_name
    _publ_author_footnote
    _publ_author_address
    'Yang, Yong' .
;
State Key Laboratory of Fine Chemicals, Dalian University of Technology (DUT),
Dalian 116024, People's Republic of China
;
    'Wang, Ning' .
;
School of Chemistry and Chemical Engineering, Henan University of Technology,
Zhengzhou 450001, People's Republic of China
;
    'Chen, Lin' .
;
State Key Laboratory of Fine Chemicals, Dalian University of Technology (DUT),
Dalian 116024, People's Republic of China
;
