# Supplementary material for: [μ-3-(Methyl­sulfan­yl)benzene-1,2-di­thiol­ato-1:2κ4 S,S′:S,S′]bis­[tri­carbonyl­iron(I)]
Source: Acta Crystallogr Sect E Struct Rep Online. 2013 Apr 13;69(Pt 5):m269–70. doi: 10.1107/S1600536813009860 (PMC3647810; doi:10.1107/S1600536813009860)
Supplement: Supplementary file 2 [file e-69-0m269-Isup2.hkl]

# 
# h,k,l, Fc-squared, Fo-squared, sigma(Fo-squared) and status flag 
# 
data_I
_shelx_title ' ok in P2(1)/c' 
_shelx_refln_list_code          4 
_shelx_F_calc_maximum      221.08 
_exptl_crystal_F_000       928.00 
_reflns_d_resolution_high  0.8409 
 
loop_ 
 _symmetry_equiv_pos_as_xyz 
 'x, y, z' 
 '-x, y+1/2, -z+1/2' 
 '-x, -y, -z' 
 'x, -y-1/2, z-1/2' 
 
_cell_length_a    16.5315 
_cell_length_b     7.9748 
_cell_length_c    13.0468 
_cell_angle_alpha  90.000 
_cell_angle_beta   92.055 
_cell_angle_gamma  90.000 
 
_shelx_F_squared_multiplier     1.000 
 
loop_ 
 _refln_index_h 
 _refln_index_k 
 _refln_index_l 
 _refln_F_squared_calc 
 _refln_F_squared_meas 
 _refln_F_squared_sigma 
 _refln_observed_status 
   2   0   0    17812.41    15717.45    762.84 o 
   4   0   0     4935.36     4856.73    185.01 o 
   5   0   0     1464.67     1525.08     61.34 o 
   6   0   0       20.03       89.66     20.51 o 
   7   0   0     1444.70     1440.99     47.61 o 
   8   0   0     5060.35     5107.16    157.58 o 
   9   0   0      466.80      415.84     20.63 o 
  10   0   0      467.85      470.86     23.01 o 
  11   0   0     9891.14     9814.06    348.81 o 
  12   0   0        1.74       17.03     17.84 o 
  13   0   0      895.24      889.66     56.26 o 
  14   0   0     2028.94     1978.52    109.35 o 
  15   0   0       11.94        8.51     15.94 o 
  16   0   0       10.51        8.06     18.03 o 
  17   0   0     1106.45     1066.25     69.53 o 
  18   0   0       72.28       52.26     22.54 o 
  19   0   0      748.20      748.17     57.72 o 
   1   1   0    17154.93    18014.58    572.40 o 
   2   1   0      502.18      532.63     19.33 o 
   3   1   0      236.38      247.25     10.19 o 
   4   1   0     7199.04     6778.60    207.81 o 
   5   1   0      249.42      266.08     10.00 o 
   6   1   0     8410.01     8237.30    195.25 o 
   7   1   0     2855.61     3007.80     73.53 o 
   8   1   0       96.11      145.69      8.87 o 
   9   1   0       67.03       78.06      7.41 o 
  10   1   0       92.11      102.48      8.76 o 
  11   1   0      419.41      446.41     17.05 o 
  12   1   0        7.59        0.00      6.82 o 
  13   1   0     1176.69     1190.75     50.22 o 
  14   1   0      733.39      714.33     34.99 o 
  15   1   0        9.67       13.40     13.08 o 
  16   1   0      745.30      763.63     38.32 o 
  17   1   0      163.93      186.92     20.65 o 
  18   1   0      241.91      261.02     24.43 o 
  19   1   0      858.02      918.32     46.67 o 
   0   2   0      162.02      144.55     26.83 o 
   1   2   0     1365.57     1363.03     42.26 o 
   2   2   0      763.41      815.67     22.83 o 
   3   2   0       15.66       15.86      3.35 o 
   4   2   0     1583.94     1620.79     41.11 o 
   5   2   0      121.86      139.11      8.41 o 
   6   2   0     2776.10     2804.17     69.78 o 
   7   2   0      668.10      700.21     34.59 o 
   8   2   0     1472.41     1455.04     43.25 o 
   9   2   0        1.59        0.00      5.50 o 
  10   2   0        6.37        0.80      6.27 o 
  11   2   0     2422.86     2436.81     63.04 o 
  12   2   0     2662.52     2775.90     77.76 o 
  13   2   0     1700.29     1812.70     54.21 o 
  14   2   0       25.21       33.41     12.95 o 
  15   2   0     1827.87     2041.17     80.88 o 
  16   2   0        2.88        0.00     22.61 o 
  17   2   0       73.97       86.04     17.56 o 
  18   2   0      169.19      205.72     22.51 o 
  19   2   0       91.02       77.61     27.72 o 
   1   3   0     5378.40     5281.61    128.40 o 
   2   3   0     2808.00     2860.36     96.40 o 
   3   3   0     1998.85     2034.20     64.34 o 
   4   3   0    16440.07    16559.08    388.26 o 
   5   3   0      173.49      168.59     10.00 o 
   6   3   0     3988.60     4075.04    100.12 o 
   7   3   0     7842.55     7910.51    189.26 o 
   8   3   0      594.71      581.04     23.09 o 
   9   3   0      599.99      581.73     42.48 o 
  10   3   0     1805.61     1799.77     59.55 o 
  11   3   0       92.93       87.02     14.40 o 
  12   3   0        5.97        0.00     13.25 o 
  13   3   0     1419.41     1502.23     48.14 o 
  14   3   0       22.73       26.07     11.82 o 
  15   3   0      784.60      789.43     39.83 o 
  16   3   0       65.00       81.17     16.55 o 
  17   3   0        3.62        0.00     13.60 o 
  18   3   0      585.92      697.86     39.44 o 
   0   4   0    21980.19    20712.42   1264.06 o 
   1   4   0        5.41        1.46      7.18 o 
   2   4   0     3132.41     3078.01     78.88 o 
   3   4   0     2249.72     2249.80     59.69 o 
   4   4   0     1982.12     2075.26     54.14 o 
   5   4   0      151.86      182.63     12.48 o 
   6   4   0      346.50      333.99     41.35 o 
   7   4   0        7.41        7.73      6.57 o 
   8   4   0      981.68      995.48     31.27 o 
   9   4   0      565.69      606.45     59.21 o 
  10   4   0       42.66       32.29     14.93 o 
  11   4   0     1586.70     1517.42     45.47 o 
  12   4   0        7.05        0.00      9.91 o 
  13   4   0        4.33        0.00     10.03 o 
  14   4   0      459.82      479.90     26.26 o 
  15   4   0       72.98       84.42     15.47 o 
  16   4   0       90.14       75.01     17.31 o 
  17   4   0      227.73      238.26     33.97 o 
   1   5   0     1036.52      940.88     40.43 o 
   2   5   0      819.42      820.01     35.86 o 
   3   5   0      115.96       69.30     26.31 o 
   4   5   0     1576.48     1567.99     66.91 o 
   5   5   0       69.61       85.88     11.78 o 
   6   5   0      263.44      267.24     30.05 o 
   7   5   0     2864.82     2810.00     86.64 o 
   8   5   0      184.22      181.54     28.49 o 
   9   5   0      245.17      296.01     30.66 o 
  10   5   0      411.83      419.32     67.93 o 
  11   5   0      645.28      691.66    133.54 o 
  12   5   0      458.44      569.70     72.91 o 
  13   5   0       28.28       32.21     47.48 o 
  14   5   0      129.20      112.89     19.94 o 
  15   5   0      273.26      286.04     28.20 o 
  16   5   0       29.20       23.94     20.64 o 
   0   6   0     1059.73      940.12     58.91 o 
   1   6   0        0.85        3.09     17.13 o 
   2   6   0        2.47        0.00     18.21 o 
   3   6   0        0.05        0.00     24.10 o 
   4   6   0      434.67      416.19     39.38 o 
   5   6   0      232.89      256.64     34.57 o 
   6   6   0        0.91        0.00     23.54 o 
   7   6   0      446.54      541.37     45.85 o 
   8   6   0      107.59      124.37     33.10 o 
   9   6   0      547.37      566.94     96.15 o 
  10   6   0       26.17        0.00     28.14 o 
  11   6   0       88.85       78.18     36.23 o 
  12   6   0        3.31        0.00     32.19 o 
  13   6   0       76.11      104.86     49.98 o 
  14   6   0       14.11        0.00     37.30 o 
  15   6   0        9.19       46.74     48.07 o 
   1   7   0      416.92      437.97     34.66 o 
   2   7   0       30.39        2.18     23.04 o 
   3   7   0       66.24        0.00     29.41 o 
   4   7   0      909.57      855.84     78.15 o 
   5   7   0       65.38       50.81     29.46 o 
   6   7   0        0.65       25.09     38.39 o 
   7   7   0      231.48      320.91     74.11 o 
   8   7   0      739.77      776.56     59.92 o 
   9   7   0       13.18        9.85     34.22 o 
  10   7   0        0.19        0.00     29.75 o 
  11   7   0      111.23       65.35     61.56 o 
  12   7   0       17.39        0.00     61.66 o 
  13   7   0       44.13       41.37     46.17 o 
   0   8   0      297.23      238.18     46.99 o 
   1   8   0      101.72       65.75     27.68 o 
   2   8   0       59.75       83.89     36.67 o 
   3   8   0      754.64      659.23     56.38 o 
   4   8   0       40.17       11.57     35.11 o 
   5   8   0      445.98      441.95     62.46 o 
   6   8   0      449.22      440.02     51.56 o 
   7   8   0       95.58      117.49     40.74 o 
   8   8   0      161.38      182.71     45.29 o 
   9   8   0       17.19        0.00     39.78 o 
  10   8   0       59.77       36.56     45.49 o 
   1   9   0      307.35      321.62     48.66 o 
   2   9   0       45.18        1.94     37.91 o 
   3   9   0       52.68        7.93     40.88 o 
   4   9   0      576.39      496.26     59.64 o 
   5   9   0        5.19        0.00     37.22 o 
   6   9   0       27.49       32.62     42.42 o 
 -19   1   1      132.66      133.16     24.83 o 
 -18   1   1      203.44      228.07     56.77 o 
 -17   1   1        7.89        2.55     13.60 o 
 -16   1   1     1044.11     1122.12     51.30 o 
 -15   1   1       74.10       81.41     15.72 o 
 -14   1   1      588.33      592.94     28.74 o 
 -13   1   1     2054.85     2152.99     65.32 o 
 -12   1   1      797.46      812.55     29.99 o 
 -11   1   1     5988.89     6074.42    147.20 o 
 -10   1   1     2751.56     2687.71     89.23 o 
  -9   1   1      385.31      355.21     25.10 o 
  -8   1   1     4132.91     3683.39    233.44 o 
  -7   1   1      817.70      811.60     23.51 o 
  -6   1   1     2241.26     2299.86     87.88 o 
  -5   1   1     1180.93     1171.98     36.75 o 
  -4   1   1      323.16      351.30     11.84 o 
  -3   1   1     6629.19     6707.00    157.56 o 
  -2   1   1    11087.34    11930.45    304.58 o 
  -1   1   1     7532.35     8834.98    210.79 o 
   0   1   1    37873.65    41160.41   1319.67 o 
   1   1   1     1862.35     1936.99     54.31 o 
   2   1   1     8759.61     8994.99    211.05 o 
   3   1   1    11935.66    12237.90    286.92 o 
   4   1   1     1505.06     1569.25     48.22 o 
   5   1   1     4394.26     4429.28    125.71 o 
   6   1   1    16439.40    16520.70    385.43 o 
   7   1   1     5628.63     5726.26    155.51 o 
   8   1   1     3846.80     3686.35     90.02 o 
   9   1   1     1710.17     1770.11     52.39 o 
  10   1   1     7957.97     7523.24    207.82 o 
  11   1   1      383.53      413.00     17.29 o 
  12   1   1     1267.37     1306.75     43.79 o 
  13   1   1     1794.72     1764.13     57.14 o 
  14   1   1        3.40        0.00      9.68 o 
  15   1   1      166.86      215.88     46.42 o 
  16   1   1       73.02       78.34     15.08 o 
  17   1   1      664.05      675.47     35.67 o 
  18   1   1      227.27      286.26     24.62 o 
  19   1   1      137.77      157.21     21.59 o 
 -19   2   1      306.86      341.22     29.63 o 
 -18   2   1       45.86       13.57     15.45 o 
 -17   2   1      399.45      409.98     28.95 o 
 -16   2   1     1061.39     1075.62     50.54 o 
 -15   2   1      579.34      584.96     33.15 o 
 -14   2   1      389.56      421.48     25.12 o 
 -13   2   1      238.55      228.02     19.33 o 
 -12   2   1     1135.86     1159.97     41.54 o 
 -11   2   1     2341.53     2234.39     97.29 o 
 -10   2   1        0.92        0.00      6.17 o 
  -9   2   1     1019.57      974.83     41.47 o 
  -8   2   1       14.80       18.27      6.37 o 
  -7   2   1      174.94      166.86     10.10 o 
  -6   2   1     1036.98     1052.61     38.13 o 
  -5   2   1        8.83       17.15      4.63 o 
  -4   2   1     3564.17     3822.53    106.51 o 
  -3   2   1        1.43        2.50      3.70 o 
  -2   2   1     1393.41     1501.81     62.84 o 
  -1   2   1      463.01      469.14     21.45 o 
   0   2   1     2939.30     3023.67     86.27 o 
   1   2   1      255.95      286.63     13.40 o 
   2   2   1     3364.60     3566.34     85.65 o 
   3   2   1     1935.84     2024.10     50.02 o 
   4   2   1     2196.43     2202.53     54.56 o 
   5   2   1      851.16      847.37     33.92 o 
   6   2   1      187.77      193.34     16.61 o 
   7   2   1        1.01        9.26      5.54 o 
   8   2   1       37.80       36.10      6.87 o 
   9   2   1      121.28      121.09      9.63 o 
  10   2   1        7.28        4.94      6.99 o 
  11   2   1      162.96      172.75     12.60 o 
  12   2   1      174.19      189.81     13.70 o 
  13   2   1      338.37      335.90     24.48 o 
  14   2   1       73.51       86.84     12.32 o 
  15   2   1       41.46       28.08     13.15 o 
  16   2   1       73.78       80.81     15.95 o 
  17   2   1       45.72       47.48     15.37 o 
  18   2   1       70.37      105.89     21.24 o 
  19   2   1       79.91       75.57     26.38 o 
 -18   3   1      134.50      197.92     24.02 o 
 -17   3   1      734.54      849.07     44.36 o 
 -16   3   1      489.48      552.92     33.53 o 
 -15   3   1     1714.97     1813.20     74.79 o 
 -14   3   1       94.09      123.15     16.85 o 
 -13   3   1     1256.50     1269.74     42.65 o 
 -12   3   1      798.73      746.21     28.02 o 
 -11   3   1     5110.01     5016.31    124.86 o 
 -10   3   1      416.53      422.97     41.94 o 
  -9   3   1       21.59       22.21      7.55 o 
  -8   3   1     2752.96     2748.99     70.53 o 
  -7   3   1       42.94       51.73      7.54 o 
  -6   3   1     3653.20     3656.00     96.15 o 
  -5   3   1     2655.68     2555.73     69.22 o 
  -4   3   1     1318.05     1295.99     36.60 o 
  -3   3   1      270.63      307.20     24.06 o 
  -2   3   1       85.94       93.64      8.77 o 
  -1   3   1      248.97      267.50     20.85 o 
   0   3   1     1549.37     1484.08     39.81 o 
   1   3   1     3017.46     3054.06     76.47 o 
   2   3   1     4631.75     4716.20    130.45 o 
   3   3   1     2015.43     2023.85     51.20 o 
   4   3   1      702.81      808.35     31.96 o 
   5   3   1     3716.00     3732.71     91.53 o 
   6   3   1      834.02      839.29     25.39 o 
   7   3   1      347.42      348.13     26.32 o 
   8   3   1        1.78        0.00      6.13 o 
   9   3   1     1458.66     1413.83     40.11 o 
  10   3   1     2407.30     2450.56     67.12 o 
  11   3   1        2.06        0.00      8.39 o 
  12   3   1     1120.63     1166.95     39.16 o 
  13   3   1       48.37       25.22     10.64 o 
  14   3   1        8.33        0.00     10.88 o 
  15   3   1        9.09       10.35     12.74 o 
  16   3   1      711.17      744.72     42.90 o 
  17   3   1       73.40       89.45     17.64 o 
  18   3   1       42.28       67.86     17.64 o 
 -17   4   1      174.95      190.92     23.54 o 
 -16   4   1      458.94      554.75     34.62 o 
 -15   4   1      268.49      314.94     45.24 o 
 -14   4   1      464.71      471.65     25.09 o 
 -13   4   1      277.38      318.84     20.69 o 
 -12   4   1      240.09      283.92     18.29 o 
 -11   4   1      392.29      431.36     40.32 o 
 -10   4   1      515.87      545.78     41.25 o 
  -9   4   1     1106.64     1070.00     38.72 o 
  -8   4   1      230.98      238.25     25.17 o 
  -7   4   1     3892.08     3837.52     96.63 o 
  -6   4   1       48.23       51.89      8.31 o 
  -5   4   1     4932.53     4776.39    135.50 o 
  -4   4   1     5310.38     5028.34    124.69 o 
  -3   4   1      227.06      214.90     11.77 o 
  -2   4   1     6131.71     5936.67    145.49 o 
  -1   4   1    12035.68    11467.50    275.85 o 
   0   4   1     2183.17     1995.02     53.42 o 
   1   4   1     5737.55     5335.81    131.86 o 
   2   4   1     4726.66     4707.97    132.29 o 
   3   4   1    14621.35    14436.91    391.14 o 
   4   4   1     4758.63     4508.95    110.26 o 
   5   4   1        8.57        2.65     11.77 o 
   6   4   1     8697.58     8753.76    209.41 o 
   7   4   1     2201.68     2290.09     60.25 o 
   8   4   1     2975.04     3120.44     90.38 o 
   9   4   1     4688.22     4665.46    144.42 o 
  10   4   1      492.92      453.60     26.06 o 
  11   4   1     1174.45     1164.55     40.33 o 
  12   4   1      792.91      853.04     59.77 o 
  13   4   1      484.59      480.52     24.67 o 
  14   4   1     1608.23     1692.55     75.81 o 
  15   4   1      398.26      497.89     26.81 o 
  16   4   1      222.27      246.64     32.58 o 
  17   4   1      292.81      328.43     37.40 o 
 -16   5   1        1.07        0.00     18.73 o 
 -15   5   1       70.70       67.76     30.08 o 
 -14   5   1      266.08      295.24     38.46 o 
 -13   5   1       11.56        0.00     23.37 o 
 -12   5   1      505.79      566.67     81.21 o 
 -11   5   1      112.24      141.16     35.60 o 
 -10   5   1     2275.42     2360.10     91.36 o 
  -9   5   1      226.20      256.00     27.84 o 
  -8   5   1      268.06      242.48     19.12 o 
  -7   5   1     1000.72      924.72     67.80 o 
  -6   5   1       26.34       16.54     22.14 o 
  -5   5   1        4.49        0.00     18.42 o 
  -4   5   1       82.74       53.31     21.48 o 
  -3   5   1     5593.08     5295.43    154.08 o 
  -2   5   1     2267.03     2202.74     71.12 o 
  -1   5   1     3789.61     3638.49    109.69 o 
   0   5   1     3557.17     3319.63    100.80 o 
   1   5   1       56.10       28.60     13.92 o 
   2   5   1     4610.29     4423.30    155.44 o 
   3   5   1       66.29       54.33     19.10 o 
   4   5   1     3037.90     2962.03     88.62 o 
   5   5   1     1017.70      973.07     36.29 o 
   6   5   1      739.31      789.62     33.17 o 
   7   5   1     2435.93     2344.43     74.34 o 
   8   5   1     1138.73     1169.56     44.25 o 
   9   5   1       90.28       80.47     15.79 o 
  10   5   1     1573.87     1534.18     77.22 o 
  11   5   1      234.66      230.80     38.70 o 
  12   5   1       27.10       27.91     15.57 o 
  13   5   1      285.36      390.74     79.75 o 
  14   5   1        4.08        0.00     14.80 o 
  15   5   1       30.02        0.00     16.88 o 
  16   5   1        1.07        0.00     21.56 o 
 -15   6   1      492.22      605.32     85.76 o 
 -14   6   1      348.40      364.23     55.15 o 
 -13   6   1      226.89      231.17     53.82 o 
 -12   6   1     1267.73     1272.26    163.93 o 
 -11   6   1      344.15      266.18     72.33 o 
 -10   6   1       19.13       30.71     30.87 o 
  -9   6   1     1312.69     1274.68     71.15 o 
  -8   6   1       64.26       72.02     31.95 o 
  -7   6   1      101.86      142.66     32.98 o 
  -6   6   1      130.49      144.28     31.08 o 
  -5   6   1        8.65        0.00     40.63 o 
  -4   6   1      501.23      563.76     35.65 o 
  -3   6   1      436.75      405.29     40.62 o 
  -2   6   1      697.77      703.71     40.46 o 
  -1   6   1      699.36      714.88     46.56 o 
   0   6   1       23.57        0.00     18.31 o 
   1   6   1      951.71      959.62     42.17 o 
   2   6   1     1285.52     1414.41     65.00 o 
   3   6   1      786.49      761.77     55.90 o 
   4   6   1       77.51       87.43     27.27 o 
   5   6   1      459.44      498.30     42.48 o 
   6   6   1       10.78        0.00     24.76 o 
   7   6   1       75.14       68.20     26.28 o 
   8   6   1        0.38        3.30     28.03 o 
   9   6   1      100.70       79.47     37.88 o 
  10   6   1      802.85      715.23    201.24 o 
  11   6   1      130.75      134.80     40.13 o 
  12   6   1        5.05        0.00     42.45 o 
  13   6   1       44.19        4.59     34.94 o 
  14   6   1      145.55      174.38     50.17 o 
  15   6   1        3.21        0.00     38.48 o 
 -13   7   1       29.04        5.60     45.45 o 
 -12   7   1       95.57       49.85     65.22 o 
 -11   7   1      224.98      203.85     68.84 o 
 -10   7   1        3.36       11.32     39.94 o 
  -9   7   1        5.40        0.00     32.79 o 
  -8   7   1       65.34        7.36     32.75 o 
  -7   7   1        8.95       24.71     33.70 o 
  -6   7   1      978.97      968.75     62.20 o 
  -5   7   1      532.75      541.40     49.51 o 
  -4   7   1      266.48      317.62     41.24 o 
  -3   7   1      384.52      379.39     33.81 o 
  -2   7   1      241.54      217.25     29.03 o 
  -1   7   1      412.80      438.84     34.58 o 
   0   7   1      569.16      642.04     39.69 o 
   1   7   1        4.14       62.70     32.16 o 
   2   7   1     1468.68     1442.20     70.88 o 
   3   7   1      928.43      957.96     56.59 o 
   4   7   1      947.24      894.86     62.49 o 
   5   7   1     1975.09     1971.70     89.23 o 
   6   7   1        4.04        0.00     29.48 o 
   7   7   1      895.02      965.41     60.45 o 
   8   7   1      268.28      337.14     44.16 o 
   9   7   1      374.04      372.11     87.70 o 
  10   7   1       18.10        5.96     37.12 o 
  11   7   1       14.36        0.00     36.12 o 
  12   7   1        9.93       28.48     41.27 o 
  13   7   1       98.81       94.27     48.00 o 
 -10   8   1       86.76       72.13     45.41 o 
  -9   8   1      141.66      134.23     48.89 o 
  -8   8   1       32.89       35.21     39.90 o 
  -7   8   1      183.17      177.44     52.58 o 
  -6   8   1       13.22        3.44     36.88 o 
  -5   8   1      179.64      190.66     40.32 o 
  -4   8   1      272.34      258.39     44.84 o 
  -3   8   1       52.41       32.09     35.02 o 
  -2   8   1       10.64        0.00     25.43 o 
  -1   8   1     1553.81     1399.39     84.13 o 
   0   8   1      346.41      306.79     46.49 o 
   1   8   1      423.72      369.67     45.54 o 
   2   8   1      726.05      757.33     57.70 o 
   3   8   1      815.93      781.60     78.79 o 
   4   8   1      546.66      564.29     53.12 o 
   5   8   1       12.65        0.00     31.83 o 
   6   8   1      770.84      762.49     59.40 o 
   7   8   1      241.03      265.28     45.36 o 
   8   8   1      403.00      414.16     62.94 o 
   9   8   1       26.25       45.43     45.07 o 
  10   8   1        8.36        0.00     40.36 o 
  -6   9   1       82.79      132.39     47.60 o 
  -5   9   1       39.39       49.76     50.60 o 
  -4   9   1       42.50        0.00     38.96 o 
  -3   9   1       59.59        0.00     37.32 o 
  -2   9   1       71.66       39.79     39.23 o 
  -1   9   1        9.04        0.00     34.34 o 
   0   9   1        0.56        0.00     36.19 o 
   1   9   1       26.84       32.63     56.18 o 
   2   9   1        7.71       11.76     36.25 o 
   3   9   1      248.89      154.61     43.00 o 
   4   9   1        1.25        0.00     41.40 o 
   5   9   1        4.12       16.69     39.19 o 
   6   9   1       11.80       18.45     41.18 o 
 -19   0   2        0.44        0.00     19.49 o 
 -18   0   2       66.84       80.08     25.97 o 
 -17   0   2        0.11        0.00     18.73 o 
 -16   0   2      200.98      189.36     29.59 o 
 -15   0   2      166.33      212.67     29.85 o 
 -14   0   2      192.17      234.96     44.55 o 
 -13   0   2       13.21        7.74     16.45 o 
 -12   0   2     6690.96     6463.26    250.28 o 
 -11   0   2      674.30      638.22     34.46 o 
 -10   0   2      552.61      444.50     50.80 o 
  -9   0   2      950.60      788.50     48.83 o 
  -8   0   2      516.75      528.40     53.02 o 
  -7   0   2       59.63       47.43     12.95 o 
  -6   0   2     5995.27     6138.48    233.49 o 
  -5   0   2     1424.24     1351.19     91.82 o 
  -4   0   2     8910.04     8886.86    436.32 o 
  -3   0   2      448.04      466.84     68.77 o 
  -2   0   2      105.80      107.90     33.56 o 
  -1   0   2    48876.83    63499.74   3699.15 o 
   0   0   2     8050.52     8997.40    526.81 o 
   1   0   2    15416.13    14640.59    711.92 o 
   2   0   2    28639.10    29831.68   1446.76 o 
   4   0   2    20691.38    21587.28   1047.65 o 
   5   0   2    20471.92    19923.79    967.45 o 
   6   0   2     4572.07     4981.69    246.32 o 
   7   0   2    29819.41    30074.32   1459.33 o 
   8   0   2     2577.89     2310.38    119.26 o 
   9   0   2      397.13      319.35     27.31 o 
  11   0   2      186.61      183.46     22.67 o 
  12   0   2     3605.84     3402.92    176.53 o 
  13   0   2     2465.67     2308.28    124.65 o 
  14   0   2        1.44        2.67     14.73 o 
  15   0   2       24.96       35.05     17.53 o 
  16   0   2      847.97      851.36     57.53 o 
  17   0   2       14.66       17.27     18.67 o 
  18   0   2      592.73      634.82     49.79 o 
  19   0   2     1163.87     1170.21     76.52 o 
 -19   1   2      146.39      187.62     24.09 o 
 -18   1   2       70.13       62.11     20.10 o 
 -17   1   2      853.42      938.71     47.03 o 
 -16   1   2       78.32       93.39     17.57 o 
 -15   1   2     1611.26     1753.82     72.65 o 
 -14   1   2     1241.12     1235.66     43.18 o 
 -13   1   2      397.16      370.02     39.90 o 
 -12   1   2     4561.02     4520.25    127.21 o 
 -11   1   2     1403.60     1231.61     63.17 o 
 -10   1   2     1047.61      958.41     32.94 o 
  -9   1   2     8827.41     7819.63    289.14 o 
  -8   1   2       27.14       20.29      6.32 o 
  -7   1   2      612.12      596.01     19.23 o 
  -6   1   2     2619.43     2652.04     65.49 o 
  -5   1   2       78.63       77.54      6.55 o 
  -4   1   2      303.06      312.64     17.77 o 
  -3   1   2     3974.43     4534.76    129.23 o 
  -2   1   2      429.34      491.49     31.44 o 
  -1   1   2        5.75        3.66     19.09 o 
   0   1   2    14090.01    16061.26   1094.64 o 
   1   1   2       41.02       42.88      7.31 o 
   2   1   2    11611.48    12072.11    357.95 o 
   3   1   2        5.99        8.74      4.47 o 
   4   1   2     2225.95     2348.40     64.19 o 
   5   1   2     8570.74     8520.55    225.50 o 
   6   1   2     9568.62     9484.01    250.74 o 
   7   1   2        4.33        0.00     10.25 o 
   8   1   2    10053.30    10269.83    242.21 o 
   9   1   2      168.60      164.13     10.09 o 
  10   1   2      687.10      638.58     22.65 o 
  11   1   2     1863.46     1791.59     77.34 o 
  12   1   2        2.48        0.96      8.03 o 
  13   1   2       73.42       81.54     12.44 o 
  14   1   2       29.14       10.50     11.68 o 
  15   1   2       15.55        0.00     20.70 o 
  16   1   2       35.37       41.08     14.57 o 
  17   1   2        0.94        0.00     11.77 o 
  18   1   2      127.36      119.95     18.17 o 
  19   1   2        8.12        0.00     32.13 o 
 -19   2   2       76.37       96.71     20.64 o 
 -18   2   2      281.99      310.96     28.63 o 
 -17   2   2       80.25       87.90     18.41 o 
 -16   2   2     3062.88     3253.18    125.12 o 
 -15   2   2      221.76      232.76     21.28 o 
 -14   2   2      759.99      856.10     46.06 o 
 -13   2   2     7940.18     7809.22    401.73 o 
 -12   2   2      189.82      182.58     27.90 o 
 -11   2   2     3009.41     2740.93     93.73 o 
 -10   2   2     3390.86     3118.57     89.53 o 
  -9   2   2      483.17      468.29     20.94 o 
  -8   2   2     2507.77     2437.31     72.28 o 
  -7   2   2     1829.92     1774.57     50.97 o 
  -6   2   2     2421.15     2449.02     61.95 o 
  -5   2   2    15409.22    16030.68    375.78 o 
  -4   2   2     9661.14    10580.25    290.59 o 
  -3   2   2    22139.42    23450.72    577.85 o 
  -2   2   2    27279.87    29885.33    851.85 o 
  -1   2   2    14443.67    15755.93    422.38 o 
   0   2   2    21968.24    23102.25    739.21 o 
   1   2   2    13179.69    13610.35    319.32 o 
   2   2   2    13016.21    13734.33    352.26 o 
   3   2   2     5580.39     5751.61    136.58 o 
   4   2   2    10615.78    10596.83    332.20 o 
   5   2   2        4.57        0.00      4.46 o 
   6   2   2    12982.86    12900.39    302.17 o 
   7   2   2      324.40      333.93     23.21 o 
   8   2   2     6071.62     5888.03    141.86 o 
   9   2   2     4043.85     3964.15     97.29 o 
  10   2   2     2102.04     2109.58     59.94 o 
  11   2   2       85.02       93.57     10.77 o 
  12   2   2       73.08       87.55     11.71 o 
  13   2   2      183.90      198.28     15.71 o 
  14   2   2       20.81       23.56     10.79 o 
  15   2   2      287.26      293.50     53.72 o 
  16   2   2      208.08      202.14     20.52 o 
  17   2   2       10.59        0.00     11.83 o 
  18   2   2       26.55        1.61     13.98 o 
 -18   3   2       20.77        7.63     15.96 o 
 -17   3   2       29.78       20.48     15.94 o 
 -16   3   2       93.89      113.00     19.49 o 
 -15   3   2        0.52        0.00     12.81 o 
 -14   3   2      211.04      210.85     28.06 o 
 -13   3   2       46.43       26.72     11.94 o 
 -12   3   2      152.76      132.95     14.37 o 
 -11   3   2      146.86      137.61     13.47 o 
 -10   3   2       61.09       38.90      9.09 o 
  -9   3   2        4.36        7.25      6.78 o 
  -8   3   2      155.09      129.81     15.32 o 
  -7   3   2       73.11       71.47      8.00 o 
  -6   3   2        3.76       10.44      5.56 o 
  -5   3   2      621.77      570.01     18.67 o 
  -4   3   2     1491.77     1654.06     44.88 o 
  -3   3   2      670.23      726.19     22.97 o 
  -2   3   2     8831.99     8733.36    208.87 o 
  -1   3   2     3436.02     3271.91     94.87 o 
   0   3   2      991.06      914.93     30.72 o 
   1   3   2    14396.79    14440.02    389.97 o 
   2   3   2      360.96      378.30     32.10 o 
   3   3   2     5074.81     4881.12    117.97 o 
   4   3   2     1069.37     1004.30     28.54 o 
   5   3   2      324.58      315.97     20.03 o 
   6   3   2     9472.64     9650.31    258.07 o 
   7   3   2      132.65      144.20      9.84 o 
   8   3   2     5284.38     5321.76    129.84 o 
   9   3   2     4869.17     5068.99    135.71 o 
  10   3   2      911.51      970.56     32.84 o 
  11   3   2     1928.36     1961.85     58.34 o 
  12   3   2      703.55      721.08     47.92 o 
  13   3   2        6.11        0.00      9.70 o 
  14   3   2     1250.67     1280.24     50.92 o 
  15   3   2        2.76        0.00     10.66 o 
  16   3   2       73.98       78.59     16.81 o 
  17   3   2      315.59      381.02     28.17 o 
  18   3   2        1.97        5.67     14.49 o 
 -17   4   2        3.94       13.64     15.05 o 
 -16   4   2      190.03      238.60     53.79 o 
 -15   4   2        9.11        0.00     20.29 o 
 -14   4   2       67.48       32.32     14.17 o 
 -13   4   2      162.34      172.95     16.60 o 
 -12   4   2      429.88      476.78     41.89 o 
 -11   4   2      404.11      436.51     51.34 o 
 -10   4   2      303.08      287.24     21.52 o 
  -9   4   2       10.85        7.45      8.92 o 
  -8   4   2      201.77      177.55     26.37 o 
  -7   4   2      624.71      615.74     34.91 o 
  -6   4   2       62.28       70.23      7.98 o 
  -5   4   2      390.52      416.76     19.14 o 
  -4   4   2     1070.33     1052.64     32.01 o 
  -3   4   2     2599.30     2412.46     63.20 o 
  -2   4   2      229.01      239.76     12.33 o 
  -1   4   2     3833.46     3541.91    104.53 o 
   0   4   2       61.25       61.56      9.50 o 
   1   4   2       13.25       17.55      7.32 o 
   2   4   2     3898.22     3813.54    108.81 o 
   3   4   2      103.25      125.05     11.39 o 
   4   4   2       34.05       45.69      7.03 o 
   5   4   2     1039.40     1053.39     30.63 o 
   6   4   2      950.76      943.24     28.59 o 
   7   4   2     1264.68     1187.76     35.67 o 
   8   4   2      566.22      570.40     36.30 o 
   9   4   2      823.97      803.45     37.36 o 
  10   4   2     3788.87     3921.48    108.85 o 
  11   4   2      376.55      392.16     26.99 o 
  12   4   2      288.85      341.39     20.50 o 
  13   4   2      157.28      152.81     16.58 o 
  14   4   2       63.87       47.37     19.88 o 
  15   4   2       11.37        9.51     21.75 o 
  16   4   2       16.22        0.00     16.41 o 
  17   4   2       52.08       95.00     25.46 o 
 -16   5   2        3.73       15.18     21.91 o 
 -15   5   2       58.14       55.13     22.64 o 
 -14   5   2      117.97      108.21     34.42 o 
 -13   5   2       22.64        1.23     36.68 o 
 -12   5   2     1270.32     1236.29     77.08 o 
 -11   5   2       14.11        0.00     16.19 o 
 -10   5   2      348.89      340.98     55.45 o 
  -9   5   2     2083.98     1865.74    156.04 o 
  -8   5   2     1175.87     1100.79     42.61 o 
  -7   5   2     1330.49     1322.92     63.49 o 
  -6   5   2      543.11      638.03     43.01 o 
  -5   5   2     2565.51     2446.49     78.62 o 
  -4   5   2      261.25      333.15     24.55 o 
  -3   5   2        0.15        0.00     13.95 o 
  -2   5   2      723.78      702.67     32.78 o 
  -1   5   2      383.74      375.82     24.77 o 
   0   5   2      399.13      385.20     30.77 o 
   1   5   2      735.60      713.25     28.31 o 
   2   5   2     1437.82     1419.14     47.26 o 
   3   5   2     1126.47     1106.23     39.23 o 
   4   5   2       10.35        0.00     10.68 o 
   5   5   2      196.71      193.37     15.69 o 
   6   5   2     2103.58     2069.42     66.29 o 
   7   5   2        1.63        0.00     15.32 o 
   8   5   2      532.24      620.82     57.10 o 
   9   5   2     1284.48     1239.21     62.39 o 
  10   5   2       64.13       90.39     18.19 o 
  11   5   2      128.45      175.40     27.49 o 
  12   5   2     1410.30     1462.56     69.49 o 
  13   5   2        5.32        0.00     25.08 o 
  14   5   2      516.19      558.73     40.16 o 
  15   5   2       76.78       84.21     25.88 o 
  16   5   2        6.17        0.00     42.45 o 
 -15   6   2        0.08        0.00     44.22 o 
 -14   6   2       25.49        0.00     41.54 o 
 -13   6   2        7.51       30.21     43.47 o 
 -12   6   2      101.21       88.22     38.55 o 
 -11   6   2        0.17        0.00     33.95 o 
 -10   6   2       73.43       68.79     35.24 o 
  -9   6   2        7.98        0.00     31.87 o 
  -8   6   2      699.86      751.78    110.49 o 
  -7   6   2        1.04        0.00     32.54 o 
  -6   6   2       85.78       62.98     27.73 o 
  -5   6   2       18.55        0.57     20.75 o 
  -4   6   2       72.92       57.35     22.53 o 
  -3   6   2      128.84       95.28     22.93 o 
  -2   6   2      334.34      343.18     29.00 o 
  -1   6   2      885.91      851.83     40.83 o 
   0   6   2      407.56      420.00     36.85 o 
   1   6   2        0.33        0.00     22.53 o 
   2   6   2      110.39       93.64     34.07 o 
   3   6   2      809.04      838.87     49.88 o 
   4   6   2      353.00      409.76     68.03 o 
   5   6   2        4.20        0.00     23.84 o 
   6   6   2      351.17      367.62     47.29 o 
   7   6   2       26.43        0.00     25.97 o 
   8   6   2      146.95      136.13     42.74 o 
   9   6   2       24.50        0.00     27.89 o 
  10   6   2      290.00      227.17     63.34 o 
  11   6   2      202.54      147.35     40.27 o 
  12   6   2        1.82        0.00     39.05 o 
  13   6   2       18.05        0.00     32.45 o 
  14   6   2       26.77        0.00     36.64 o 
 -13   7   2        5.04        6.11     44.40 o 
 -12   7   2      860.12      793.92    202.57 o 
 -11   7   2        0.33       19.38     39.03 o 
 -10   7   2       23.87        0.00     35.46 o 
  -9   7   2     1384.64     1493.73     79.77 o 
  -8   7   2      216.70      239.68     43.99 o 
  -7   7   2       34.90       18.95     36.50 o 
  -6   7   2      408.84      474.88     49.23 o 
  -5   7   2      546.11      558.24     64.08 o 
  -4   7   2        4.38        0.00     23.66 o 
  -3   7   2      368.15      437.82     35.51 o 
  -2   7   2      337.63      352.26     36.44 o 
  -1   7   2      961.87      949.88     60.09 o 
   0   7   2        0.12        0.00     26.13 o 
   1   7   2      171.33      167.06     33.27 o 
   2   7   2      565.74      458.58     41.98 o 
   3   7   2      307.75      308.06     38.60 o 
   4   7   2      211.91      162.37     32.05 o 
   5   7   2       56.91       57.98     31.30 o 
   6   7   2      266.27      287.63     40.38 o 
   7   7   2       10.36        0.00     29.45 o 
   8   7   2       78.90       51.73     35.50 o 
   9   7   2       44.01        0.00     35.81 o 
  10   7   2      134.98       61.46     39.33 o 
  11   7   2       24.56        0.00     34.05 o 
  12   7   2       63.67        0.00     39.72 o 
 -10   8   2        9.87       18.98     44.20 o 
  -9   8   2       64.80       13.26     40.76 o 
  -8   8   2        3.85       28.79     48.19 o 
  -7   8   2      173.30      141.52     63.92 o 
  -6   8   2       28.45        3.32     37.30 o 
  -5   8   2       30.40       25.18     37.64 o 
  -4   8   2      101.92      101.42     29.51 o 
  -3   8   2        1.55        5.37     36.62 o 
  -2   8   2       28.15        0.00     61.44 o 
  -1   8   2       14.89        0.00     30.55 o 
   0   8   2      595.65      578.46     53.93 o 
   1   8   2       17.80        7.91     34.33 o 
   2   8   2      964.01      877.62     91.16 o 
   3   8   2      190.81      214.55     40.31 o 
   4   8   2      603.47      631.25     55.31 o 
   5   8   2      366.61      452.77     49.87 o 
   6   8   2       58.88       22.42     47.40 o 
   7   8   2      372.71      273.86     46.69 o 
   8   8   2        4.28        0.00     38.52 o 
   9   8   2       48.14       27.74     59.88 o 
  10   8   2       86.31       39.09     43.39 o 
  -5   9   2      264.95      298.17     50.69 o 
  -4   9   2        9.89        0.00     38.06 o 
  -3   9   2       46.47       74.81     57.25 o 
  -2   9   2       15.61        0.00     36.78 o 
  -1   9   2       76.37       25.08     57.15 o 
   0   9   2      107.41      116.84     41.53 o 
   1   9   2       69.65       71.00     37.55 o 
   2   9   2        9.46        0.00     34.61 o 
   3   9   2      380.11      364.69     49.61 o 
   4   9   2        0.45       30.79     37.64 o 
   5   9   2        7.74       29.31     39.75 o 
 -19   1   3        1.57        0.00     13.94 o 
 -18   1   3      557.10      598.81     37.25 o 
 -17   1   3      383.92      411.22     31.22 o 
 -16   1   3      134.73      125.70     22.31 o 
 -15   1   3       23.79        3.15     12.97 o 
 -14   1   3      634.47      628.67     28.51 o 
 -13   1   3       74.35       39.92     12.34 o 
 -12   1   3     1643.29     1425.43     90.39 o 
 -11   1   3      986.12      966.37     41.86 o 
 -10   1   3     1691.26     1641.68     51.03 o 
  -9   1   3        1.92        0.11      6.13 o 
  -8   1   3      169.56      197.39     11.21 o 
  -7   1   3     5470.17     5498.75    156.55 o 
  -6   1   3     5989.65     6212.83    158.03 o 
  -5   1   3      158.16      170.44     18.33 o 
  -4   1   3    10141.90    11021.26    374.65 o 
  -3   1   3    24311.46    28048.62    884.15 o 
  -2   1   3     5511.85     6358.58    205.20 o 
  -1   1   3    15822.11    18767.33    855.97 o 
   0   1   3       51.59       91.54     18.59 o 
   1   1   3       82.93      105.06     18.91 o 
   2   1   3      472.78      481.38     17.54 o 
   3   1   3       67.22       79.56      6.95 o 
   4   1   3     1686.92     1819.15     57.57 o 
   5   1   3    11254.09    11946.80    356.67 o 
   6   1   3     1850.06     1931.75     61.76 o 
   7   1   3     5042.32     4898.23    148.25 o 
   8   1   3     2125.48     1974.04     64.20 o 
   9   1   3     8447.38     8321.35    250.99 o 
  10   1   3     2035.21     1948.45     73.64 o 
  11   1   3      136.45      121.98     13.88 o 
  12   1   3      363.38      335.29     18.83 o 
  13   1   3       59.32       46.15     11.39 o 
  14   1   3       70.62       53.42     11.82 o 
  15   1   3        2.39        0.12     15.59 o 
  16   1   3     1017.24      992.80     46.41 o 
  17   1   3      391.50      461.19     35.66 o 
  18   1   3      219.34      251.27     23.75 o 
  19   1   3      150.79      158.08     21.27 o 
 -18   2   3      241.94      295.54     28.33 o 
 -17   2   3      255.54      231.16     40.20 o 
 -16   2   3       96.99       88.74     17.83 o 
 -15   2   3     1105.91     1072.43     56.51 o 
 -14   2   3      201.90      199.07     21.09 o 
 -13   2   3      727.89      681.25     35.91 o 
 -12   2   3     2755.74     2503.60     85.78 o 
 -11   2   3      221.84      199.73     20.92 o 
 -10   2   3     3657.81     3330.71     98.25 o 
  -9   2   3      736.62      736.10     27.58 o 
  -8   2   3     1595.48     1644.84     44.82 o 
  -7   2   3     1212.75     1126.14     32.51 o 
  -6   2   3      822.72      845.59     25.92 o 
  -5   2   3      968.57     1012.48     30.45 o 
  -4   2   3     3736.25     4028.51     99.13 o 
  -3   2   3      327.57      296.16     27.34 o 
  -2   2   3     2434.40     2602.19     73.78 o 
  -1   2   3     1048.57     1144.43     51.19 o 
   0   2   3      495.50      527.29     24.49 o 
   1   2   3    18074.67    18394.67    433.77 o 
   2   2   3       91.01       93.20      8.47 o 
   3   2   3      224.11      219.25     17.29 o 
   4   2   3     3989.44     4093.63     99.10 o 
   5   2   3      747.27      725.73     23.64 o 
   6   2   3      136.13      164.53     19.46 o 
   7   2   3     4695.28     4667.75    117.99 o 
   8   2   3     1827.97     1911.20     54.64 o 
   9   2   3      423.00      408.56     21.05 o 
  10   2   3      620.77      588.47     29.88 o 
  11   2   3      158.47      170.74     18.79 o 
  12   2   3     1262.91     1223.49     43.13 o 
  13   2   3      150.41      156.80     15.49 o 
  14   2   3       37.23       37.04     11.74 o 
  15   2   3      212.79      223.17     18.03 o 
  16   2   3        3.20        0.00     12.98 o 
  17   2   3       51.08       39.13     15.08 o 
  18   2   3        4.53        0.00     13.87 o 
 -18   3   3      357.89      451.47     34.64 o 
 -17   3   3      736.46      839.58     53.21 o 
 -16   3   3      990.87      972.41     54.31 o 
 -15   3   3       60.72       27.15     22.07 o 
 -14   3   3     1302.38     1274.02     50.73 o 
 -13   3   3      160.74      164.29     26.81 o 
 -12   3   3     1006.33      983.18     55.10 o 
 -11   3   3      474.63      362.50     82.57 o 
 -10   3   3     3018.42     2699.69     82.12 o 
  -9   3   3     1691.15     1680.36     47.37 o 
  -8   3   3     1633.90     1568.49     44.10 o 
  -7   3   3     1393.15     1366.99     39.04 o 
  -6   3   3    13377.15    12547.36    269.78 o 
  -5   3   3     9412.76     9467.54    227.10 o 
  -4   3   3     2705.92     2957.35     75.08 o 
  -3   3   3    15080.26    15565.21    401.85 o 
  -2   3   3      465.76      520.45     41.66 o 
  -1   3   3     1444.72     1356.99     52.79 o 
   0   3   3      380.26      436.91     32.25 o 
   1   3   3     1216.06     1184.61     32.61 o 
   2   3   3      115.82      112.23      7.73 o 
   3   3   3     1436.07     1408.98     37.88 o 
   4   3   3     4122.79     4178.28    102.01 o 
   5   3   3     3275.78     3205.99     79.66 o 
   6   3   3     2321.66     2298.25     59.03 o 
   7   3   3      880.43      865.97     26.65 o 
   8   3   3     3711.46     3665.65    100.08 o 
   9   3   3       66.85       56.44     12.58 o 
  10   3   3       75.47       69.82     13.10 o 
  11   3   3     1618.30     1579.35     62.22 o 
  12   3   3       26.62       20.59     10.92 o 
  13   3   3      250.27      264.99     20.48 o 
  14   3   3     1470.67     1492.16     53.11 o 
  15   3   3      198.54      226.66     31.96 o 
  16   3   3      647.95      653.74     30.84 o 
  17   3   3       18.66       20.63     21.88 o 
  18   3   3       99.03      103.17     19.40 o 
 -17   4   3       40.30       28.72     25.31 o 
 -16   4   3       46.05       16.33     28.42 o 
 -15   4   3      131.20      126.33     19.22 o 
 -14   4   3       17.61       21.41     13.40 o 
 -13   4   3        0.02        0.00     10.18 o 
 -12   4   3      480.84      426.12     57.28 o 
 -11   4   3        7.58        0.00      9.25 o 
 -10   4   3       10.37        1.35      9.30 o 
  -9   4   3      724.80      765.16     27.89 o 
  -8   4   3        1.06        0.00      6.34 o 
  -7   4   3      114.30      115.03     11.41 o 
  -6   4   3      189.42      217.68     13.41 o 
  -5   4   3      401.02      449.50     27.31 o 
  -4   4   3       68.60       83.30      8.60 o 
  -3   4   3      136.96      151.35     10.43 o 
  -2   4   3      775.25      741.42     36.39 o 
  -1   4   3       30.68       33.23     13.79 o 
   0   4   3      128.70      129.77     12.20 o 
   1   4   3     1281.33     1310.21     43.20 o 
   2   4   3     3286.05     3245.12     94.29 o 
   3   4   3     6788.77     6738.15    187.03 o 
   4   4   3      197.32      201.69     15.31 o 
   5   4   3     2605.63     2608.67     67.03 o 
   6   4   3     3084.81     3026.25     76.80 o 
   7   4   3      809.89      774.05     53.44 o 
   8   4   3     1731.49     1786.19     77.09 o 
   9   4   3     2210.72     2387.81     69.34 o 
  10   4   3     2796.21     2984.36     85.18 o 
  11   4   3      413.78      450.21     30.15 o 
  12   4   3      590.18      558.28     34.27 o 
  13   4   3     2253.44     2372.01    107.10 o 
  14   4   3      801.93      797.53     86.65 o 
  15   4   3        3.80        0.00     17.14 o 
  16   4   3      654.90      753.69     43.46 o 
  17   4   3       74.73       60.33     25.08 o 
 -16   5   3        0.39        0.00     31.78 o 
 -15   5   3      270.59      259.77     53.18 o 
 -14   5   3        1.23        0.00     14.86 o 
 -13   5   3      288.97      295.36     32.45 o 
 -12   5   3       69.63       39.78     26.86 o 
 -11   5   3     1511.28     1354.60    151.39 o 
 -10   5   3      233.92      220.85     21.26 o 
  -9   5   3     1789.08     1768.13     80.67 o 
  -8   5   3     3181.53     3125.59    120.66 o 
  -7   5   3      481.11      544.69     43.91 o 
  -6   5   3      776.04      804.43     46.86 o 
  -5   5   3     1014.31     1019.18     42.37 o 
  -4   5   3      197.65      222.24     21.68 o 
  -3   5   3        1.71        0.00     13.29 o 
  -2   5   3      498.64      534.61     47.05 o 
  -1   5   3       58.81       75.28     16.64 o 
   0   5   3      992.04      905.08     34.14 o 
   1   5   3      645.05      594.19     25.87 o 
   2   5   3        9.26        2.79      8.83 o 
   3   5   3     1228.46     1192.32     41.92 o 
   4   5   3      411.62      403.95     39.40 o 
   5   5   3      729.16      735.08     34.62 o 
   6   5   3      674.19      667.58     66.88 o 
   7   5   3     1240.78     1189.64     43.90 o 
   8   5   3      153.29      156.50     42.02 o 
   9   5   3     4278.15     4331.14    168.05 o 
  10   5   3        3.02        0.00     19.57 o 
  11   5   3      915.46      972.60    102.70 o 
  12   5   3        9.60       17.40     30.96 o 
  13   5   3        1.83        0.00     16.45 o 
  14   5   3      206.45      228.53     26.58 o 
  15   5   3        0.80        3.10     18.46 o 
  16   5   3       79.67      112.62     24.42 o 
 -14   6   3      926.01     1051.30     78.61 o 
 -13   6   3      611.35      669.87     61.39 o 
 -12   6   3      881.15      999.69    143.02 o 
 -11   6   3      172.63      203.96     69.85 o 
 -10   6   3     2824.56     2977.61    123.40 o 
  -9   6   3      960.92     1027.49     82.72 o 
  -8   6   3      847.78      827.20     59.54 o 
  -7   6   3     1870.17     1889.59     85.28 o 
  -6   6   3      388.26      483.18     61.23 o 
  -5   6   3     1554.02     1528.74     58.23 o 
  -4   6   3     1710.53     1639.56     61.38 o 
  -3   6   3      521.05      561.58     34.93 o 
  -2   6   3     4655.73     4368.86    157.80 o 
  -1   6   3      516.64      518.43     40.48 o 
   0   6   3       42.01       52.65     23.44 o 
   1   6   3     3221.18     3282.26    123.14 o 
   2   6   3       46.35       48.88     22.93 o 
   3   6   3        4.50        0.00     21.83 o 
   4   6   3     1544.92     1543.06     70.38 o 
   5   6   3      155.49      170.12     31.42 o 
   6   6   3       61.20       42.70     26.32 o 
   7   6   3      346.35      366.40     39.10 o 
   8   6   3      581.31      554.90     99.54 o 
   9   6   3      781.55      798.31    202.03 o 
  10   6   3      990.23     1167.79     76.00 o 
  11   6   3       10.70       10.52     32.75 o 
  12   6   3     1155.98     1332.45    101.22 o 
  13   6   3       70.05       57.41     40.45 o 
  14   6   3       15.34        0.00     37.21 o 
 -12   7   3        7.51        0.00     56.96 o 
 -11   7   3        1.93       71.46     47.26 o 
 -10   7   3       28.78       21.08     38.84 o 
  -9   7   3       74.95       89.06     41.32 o 
  -8   7   3      254.47      365.38     48.24 o 
  -7   7   3       95.20       83.17     38.68 o 
  -6   7   3      340.11      333.30     45.57 o 
  -5   7   3      434.31      444.42     55.83 o 
  -4   7   3       94.28       65.43     26.03 o 
  -3   7   3      381.99      419.13     81.73 o 
  -2   7   3      247.75      233.44     36.62 o 
  -1   7   3      163.18      183.26     35.41 o 
   0   7   3      302.93      370.35     38.95 o 
   1   7   3       18.92       55.85     28.34 o 
   2   7   3      791.58      838.83     55.07 o 
   3   7   3       96.12      122.57     31.16 o 
   4   7   3      983.71     1027.48     58.78 o 
   5   7   3        3.78        0.00     27.32 o 
   6   7   3      433.69      479.40     47.20 o 
   7   7   3      766.98      815.79     75.47 o 
   8   7   3        8.00       19.43     75.47 o 
   9   7   3      167.97      134.08     40.88 o 
  10   7   3      148.66       73.42     40.51 o 
  11   7   3      211.22      218.99     99.22 o 
  12   7   3      140.52      145.99     49.72 o 
  -9   8   3       24.87       18.94     42.64 o 
  -8   8   3       10.66       10.04     39.04 o 
  -7   8   3       41.62       43.13     39.28 o 
  -6   8   3        8.09        0.00     76.74 o 
  -5   8   3      171.87       98.59     40.47 o 
  -4   8   3      161.92       26.47     65.35 o 
  -3   8   3      639.88      654.13     82.55 o 
  -2   8   3      365.74      357.29     65.60 o 
  -1   8   3       43.23       65.51     31.46 o 
   0   8   3        2.22       31.92     31.23 o 
   1   8   3      603.55      559.56     68.56 o 
   2   8   3       79.38       49.95     32.69 o 
   3   8   3      396.09      382.69     48.38 o 
   4   8   3       25.49       45.80     33.10 o 
   5   8   3      518.03      489.60     50.93 o 
   6   8   3      425.23      425.64     49.94 o 
   7   8   3       52.07       42.47     51.02 o 
   8   8   3      121.40      117.22     44.80 o 
   9   8   3      117.54      101.53     73.53 o 
  -5   9   3        4.05       14.79     71.46 o 
  -4   9   3        1.79        0.00     68.50 o 
  -3   9   3      121.08      100.76     75.80 o 
  -2   9   3       37.98        0.21     34.84 o 
  -1   9   3        3.83        0.00     49.03 o 
   0   9   3      125.79       44.55     37.06 o 
   1   9   3        0.88        0.00     35.78 o 
   2   9   3      235.97      188.12     64.28 o 
   3   9   3       11.82       13.46     61.91 o 
   4   9   3        0.54        0.00     35.42 o 
 -19   0   4      305.54      252.74     39.12 o 
 -18   0   4      569.19      594.18     53.53 o 
 -17   0   4     1360.35     1338.87     88.33 o 
 -16   0   4       33.29       13.54     18.02 o 
 -15   0   4      628.02      587.96     38.09 o 
 -14   0   4      955.40      718.07     67.34 o 
 -13   0   4     1185.61      926.73    104.08 o 
 -12   0   4      439.80      387.02     28.44 o 
 -11   0   4     1374.19     1248.88    106.87 o 
 -10   0   4      181.12      192.89     19.61 o 
  -9   0   4     4429.74     4132.00    161.94 o 
  -8   0   4        0.65        0.00      8.00 o 
  -7   0   4       52.07       46.80     11.60 o 
  -6   0   4     1485.04     1578.43     68.41 o 
  -5   0   4       43.32       76.95     12.82 o 
  -4   0   4     9726.13    10754.63    542.62 o 
  -3   0   4      272.76      313.43     25.65 o 
  -2   0   4     1098.89     1128.74     76.33 o 
  -1   0   4    29855.31    34055.73   1985.88 o 
   0   0   4     2068.95     2183.88    134.50 o 
   1   0   4      279.80      302.08     27.56 o 
   2   0   4     3891.56     3530.65    192.25 o 
   3   0   4    14121.37    13319.34    631.62 o 
   4   0   4     7207.92     7324.46    362.34 o 
   5   0   4    12992.00    13890.51    678.96 o 
   6   0   4     7229.69     7425.49    366.85 o 
   7   0   4     9794.55     9727.23    478.04 o 
   8   0   4     2001.43     2082.34    109.67 o 
   9   0   4    14122.10    13145.77    644.22 o 
  10   0   4      350.07      342.84     30.42 o 
  11   0   4     1794.37     1694.60     93.79 o 
  12   0   4     2407.13     2393.50    128.65 o 
  13   0   4      322.51      275.85     31.31 o 
  14   0   4       15.07       16.95     20.26 o 
  15   0   4      785.20      755.03     55.82 o 
  16   0   4      186.88      157.86     29.21 o 
  17   0   4      944.11      968.72     66.55 o 
  18   0   4      330.02      414.22     42.86 o 
 -19   1   4        8.00        0.00     16.32 o 
 -18   1   4        1.00       11.07     15.72 o 
 -17   1   4        2.33        8.32     13.36 o 
 -16   1   4      266.74      254.72     20.13 o 
 -15   1   4      642.02      583.15     35.70 o 
 -14   1   4       94.97       68.38     29.62 o 
 -13   1   4      576.40      511.72     49.32 o 
 -12   1   4     3050.58     2842.35     84.51 o 
 -11   1   4      608.48      601.95     25.77 o 
 -10   1   4     5069.66     4712.05    131.66 o 
  -9   1   4      743.39      684.63     26.20 o 
  -8   1   4     4700.78     4531.95    171.77 o 
  -7   1   4     6410.95     6193.60    169.65 o 
  -6   1   4        7.11        7.12      6.72 o 
  -5   1   4    16999.60    18287.73    797.76 o 
  -4   1   4     2866.29     3022.87    130.02 o 
  -3   1   4     4553.90     5206.17    224.03 o 
  -2   1   4     9567.56    10742.99    450.08 o 
  -1   1   4      146.81      207.23     28.58 o 
   0   1   4       87.48      149.16     22.48 o 
   1   1   4       28.91       44.37     14.15 o 
   2   1   4      698.79      703.45     23.45 o 
   3   1   4     4245.55     4361.73    119.05 o 
   4   1   4     6986.46     7267.48    218.74 o 
   5   1   4     1157.72     1296.39     43.78 o 
   6   1   4     2033.79     2116.45     67.70 o 
   7   1   4     5348.93     5429.93    164.49 o 
   8   1   4      492.15      498.43     21.78 o 
   9   1   4     3052.17     2991.95    108.89 o 
  10   1   4     5325.30     5151.10    183.02 o 
  11   1   4      359.56      341.17     22.23 o 
  12   1   4     1995.40     1958.35     76.38 o 
  13   1   4      946.81      896.24     34.99 o 
  14   1   4      141.25      160.95     15.57 o 
  15   1   4      548.93      549.29     26.76 o 
  16   1   4       23.59        0.00     16.26 o 
  17   1   4      470.19      512.76     32.23 o 
  18   1   4      215.14      221.97     23.85 o 
 -18   2   4       83.87      125.76     22.16 o 
 -17   2   4      919.93      974.95     50.48 o 
 -16   2   4       63.73       50.91     16.61 o 
 -15   2   4      562.28      545.24     73.11 o 
 -14   2   4     1173.83     1122.02     68.16 o 
 -13   2   4       45.70       45.01     13.87 o 
 -12   2   4      414.87      462.19     62.39 o 
 -11   2   4     3897.22     3667.36    105.37 o 
 -10   2   4       72.87       70.73     10.27 o 
  -9   2   4     4554.50     4472.80    111.18 o 
  -8   2   4     6074.06     5804.94    141.92 o 
  -7   2   4     1464.88     1322.30     42.79 o 
  -6   2   4    16566.16    17182.97    503.70 o 
  -5   2   4       12.87       12.37      7.58 o 
  -4   2   4    10729.75    11408.02    308.18 o 
  -3   2   4    19756.81    21592.29    697.88 o 
  -2   2   4     1778.84     1936.71     69.67 o 
  -1   2   4     5005.27     5774.81    294.11 o 
   0   2   4     6572.87     6808.43    291.07 o 
   1   2   4      663.57      641.21     42.29 o 
   2   2   4     2553.81     2411.38     69.03 o 
   3   2   4    13618.72    13995.91    372.70 o 
   4   2   4      738.22      791.50     27.36 o 
   5   2   4     8072.69     8290.84    249.55 o 
   6   2   4       89.82       88.19     16.54 o 
   7   2   4      235.28      211.19     23.23 o 
   8   2   4     3427.18     3486.49     94.71 o 
   9   2   4      550.50      557.85     23.07 o 
  10   2   4      956.34      921.97     33.68 o 
  11   2   4     4357.70     4370.38    131.10 o 
  12   2   4       63.15       84.54     14.37 o 
  13   2   4      938.69      907.97     35.30 o 
  14   2   4     2298.08     2255.45     73.50 o 
  15   2   4      693.86      706.30     31.12 o 
  16   2   4     1225.83     1224.04     59.66 o 
  17   2   4        0.45        0.00     14.34 o 
  18   2   4      850.33      933.72     93.32 o 
 -18   3   4       27.41       32.75     17.80 o 
 -17   3   4       51.12       29.89     16.48 o 
 -16   3   4        3.21        0.00     12.61 o 
 -15   3   4       47.94       18.54     19.51 o 
 -14   3   4      105.74       77.67     15.45 o 
 -13   3   4       26.82        3.67     25.16 o 
 -12   3   4        0.34        0.00      9.87 o 
 -11   3   4      112.95      117.47     13.70 o 
 -10   3   4      134.87      130.35     12.69 o 
  -9   3   4      257.48      256.19     15.46 o 
  -8   3   4      715.63      734.34     25.58 o 
  -7   3   4       87.29       96.34     12.20 o 
  -6   3   4       15.35       20.57      7.29 o 
  -5   3   4     1547.57     1601.68     49.73 o 
  -4   3   4     2019.99     2061.53     74.36 o 
  -3   3   4        4.42        0.00     12.31 o 
  -2   3   4       11.05        9.31     11.20 o 
  -1   3   4     1743.98     1769.82     75.26 o 
   0   3   4       88.06      102.26     14.76 o 
   1   3   4     3666.48     3701.26     91.55 o 
   2   3   4     4270.94     4423.84    108.03 o 
   3   3   4       38.07       32.12      6.39 o 
   4   3   4       68.43       64.74     14.54 o 
   5   3   4     1877.01     1856.87     48.99 o 
   6   3   4       65.39       63.13     12.10 o 
   7   3   4       11.10       16.85     10.80 o 
   8   3   4     4731.67     4864.36    130.73 o 
   9   3   4        3.17       15.82      8.59 o 
  10   3   4     1210.01     1214.12     42.42 o 
  11   3   4      701.41      672.97     44.13 o 
  12   3   4       18.42       24.02     15.97 o 
  13   3   4      865.36      877.23     35.04 o 
  14   3   4       33.94       23.52     15.01 o 
  15   3   4      188.26      209.78     18.81 o 
  16   3   4      205.53      233.09     23.33 o 
  17   3   4      110.07      103.72     19.20 o 
 -17   4   4      241.48      245.41     69.34 o 
 -16   4   4        8.22        0.00     13.64 o 
 -15   4   4       80.14       87.85     17.72 o 
 -14   4   4       83.33       85.89     16.38 o 
 -13   4   4      259.19      223.66     24.86 o 
 -12   4   4      152.82      131.99     26.83 o 
 -11   4   4      122.46      113.92     18.03 o 
 -10   4   4        2.48        0.00     15.36 o 
  -9   4   4      574.27      593.33     28.41 o 
  -8   4   4      156.97      153.62     15.41 o 
  -7   4   4      164.64      190.81     21.82 o 
  -6   4   4      604.99      699.61     50.92 o 
  -5   4   4       21.28       15.79      9.40 o 
  -4   4   4       12.14        4.94      7.15 o 
  -3   4   4      483.06      518.21     34.22 o 
  -2   4   4      576.57      640.85     65.89 o 
  -1   4   4     7330.74     7133.19    238.11 o 
   0   4   4      894.21      877.13     32.51 o 
   1   4   4      550.14      569.41     26.83 o 
   2   4   4        7.60        2.35     12.12 o 
   3   4   4      750.75      765.11     29.93 o 
   4   4   4     2403.29     2440.63     74.16 o 
   5   4   4     2677.15     2644.13     79.82 o 
   6   4   4      672.33      633.81     47.85 o 
   7   4   4     1073.72     1133.19     90.00 o 
   8   4   4      218.00      227.64     19.62 o 
   9   4   4     3375.49     3417.61    117.69 o 
  10   4   4      787.02      725.75     61.34 o 
  11   4   4        0.13        0.00     20.86 o 
  12   4   4       20.03       30.88     16.45 o 
  13   4   4      201.36      208.00     24.59 o 
  14   4   4       35.80       19.07     18.39 o 
  15   4   4       29.65       39.61     20.17 o 
  16   4   4        4.23        9.31     19.22 o 
 -16   5   4        0.35       91.63     90.05 o 
 -15   5   4      311.82      302.34     35.92 o 
 -14   5   4      145.00      118.06     25.21 o 
 -13   5   4      442.98      368.93     43.15 o 
 -12   5   4      312.71      293.22     49.22 o 
 -11   5   4       31.02       18.74     34.93 o 
 -10   5   4      869.24     1007.84     72.61 o 
  -9   5   4       78.95       89.38     31.90 o 
  -8   5   4       94.37      124.48     32.25 o 
  -7   5   4     1367.06     1359.82     71.45 o 
  -6   5   4      527.80      502.53     55.41 o 
  -5   5   4     1287.13     1192.05     55.79 o 
  -4   5   4     3123.57     2914.47    122.24 o 
  -3   5   4      269.84      304.48     52.90 o 
  -2   5   4     1887.29     1806.57     73.12 o 
  -1   5   4      246.47      271.14     18.78 o 
   0   5   4      566.63      595.25     36.98 o 
   1   5   4      838.26      814.64     32.54 o 
   2   5   4       31.75       27.11     11.77 o 
   3   5   4       58.56       66.99     18.93 o 
   4   5   4      426.67      464.45     57.95 o 
   5   5   4      846.76      828.08     33.77 o 
   6   5   4      303.37      301.72     20.74 o 
   7   5   4      845.45      799.01     70.16 o 
   8   5   4      209.75      227.74     21.17 o 
   9   5   4      821.39      810.79     41.83 o 
  10   5   4      124.44      144.47     19.62 o 
  11   5   4      550.99      584.43     44.23 o 
  12   5   4      452.57      461.94     56.64 o 
  13   5   4      263.18      299.92     56.42 o 
  14   5   4      161.77      184.36     25.71 o 
  15   5   4      126.75      104.30     23.70 o 
 -14   6   4       13.57        0.00     72.12 o 
 -13   6   4       72.46        0.00     42.05 o 
 -12   6   4       68.50        0.00     67.14 o 
 -11   6   4        0.86        0.00     35.66 o 
 -10   6   4       29.39       34.07     37.08 o 
  -9   6   4      277.38      296.17     44.50 o 
  -8   6   4       64.47      152.13     37.72 o 
  -7   6   4       54.45       14.47     31.77 o 
  -6   6   4        0.09        0.00     29.76 o 
  -5   6   4       10.88       70.23     51.81 o 
  -4   6   4       57.37       57.36     26.77 o 
  -3   6   4      281.58      283.76     62.18 o 
  -2   6   4      513.09      484.96     40.31 o 
  -1   6   4     1315.05     1286.91     61.89 o 
   0   6   4       53.95       49.92     22.17 o 
   1   6   4        0.32        0.00     34.31 o 
   2   6   4      343.23      341.19     34.49 o 
   3   6   4       60.07       57.06     39.12 o 
   4   6   4        2.27        6.69     29.37 o 
   5   6   4       24.10        0.00     27.98 o 
   6   6   4      218.73      225.55     33.20 o 
   7   6   4       14.10       13.02     28.39 o 
   8   6   4       19.09        0.00     27.39 o 
   9   6   4      165.45      218.51     43.82 o 
  10   6   4      494.90      593.62    145.86 o 
  11   6   4        0.05        0.00     16.56 o 
  12   6   4      149.25      135.70     25.33 o 
  13   6   4        6.71       14.82     19.90 o 
  14   6   4       56.21       42.27     22.45 o 
 -12   7   4        8.21       20.98     40.85 o 
 -11   7   4       15.18        0.00     38.87 o 
 -10   7   4      660.46      725.47     63.89 o 
  -9   7   4       60.51       14.11     37.52 o 
  -8   7   4       97.73       75.39     38.52 o 
  -7   7   4      591.22      641.89    110.33 o 
  -6   7   4       62.66        0.00     58.51 o 
  -5   7   4      106.17       50.63     65.72 o 
  -4   7   4      371.75      335.45     71.97 o 
  -3   7   4       44.74        9.16     28.07 o 
  -2   7   4     1636.22     1527.84     72.51 o 
  -1   7   4      205.79      236.52     39.22 o 
   0   7   4      139.61      131.92     30.41 o 
   1   7   4     1144.68     1069.46     58.53 o 
   2   7   4       19.29        0.00     25.26 o 
   3   7   4      227.88      269.96     36.63 o 
   4   7   4     1359.14     1382.90     69.67 o 
   5   7   4      332.66      324.33     41.51 o 
   6   7   4       76.28       85.93     34.34 o 
   7   7   4      658.76      753.68     63.65 o 
   8   7   4      329.61      269.48     46.40 o 
   9   7   4      330.07      302.83     73.69 o 
  10   7   4      239.56      191.92    114.30 o 
  11   7   4      475.71      427.62     65.53 o 
  12   7   4       23.74        0.00     41.15 o 
  -9   8   4       28.46       43.28     77.05 o 
  -8   8   4        0.01        0.00     65.46 o 
  -7   8   4       18.74        0.00     91.32 o 
  -6   8   4       51.03        0.00     63.68 o 
  -5   8   4       11.96        0.00     62.19 o 
  -4   8   4       90.24      164.41     70.78 o 
  -3   8   4       42.12       39.78     63.09 o 
  -2   8   4       10.98        0.00     27.92 o 
  -1   8   4       11.11        0.00     28.96 o 
   0   8   4        8.50        0.00     26.49 o 
   1   8   4      116.67       60.87     34.21 o 
   2   8   4      136.17      139.48     34.43 o 
   3   8   4      299.34      261.52     67.25 o 
   4   8   4       13.47        0.00     31.59 o 
   5   8   4       13.85       21.99     31.93 o 
   6   8   4        2.02        0.00     34.08 o 
   7   8   4       38.68        0.00     36.07 o 
   8   8   4        0.59        0.00     35.51 o 
   9   8   4       42.02        0.00     82.52 o 
  -3   9   4       16.02       25.85     72.08 o 
  -2   9   4        0.06        0.00     64.72 o 
  -1   9   4        5.57        0.00     39.22 o 
   0   9   4        0.14        0.00     33.26 o 
   1   9   4        7.23        0.00     35.62 o 
   2   9   4      108.21       73.23     39.42 o 
   3   9   4        7.70       19.21     43.65 o 
 -18   1   5       77.04       57.76     18.96 o 
 -17   1   5      262.72      241.48     21.01 o 
 -16   1   5      123.43       84.86     22.60 o 
 -15   1   5       11.36        8.36     11.90 o 
 -14   1   5      730.90      646.61     69.08 o 
 -13   1   5       46.94       18.77     11.23 o 
 -12   1   5      795.05      731.72     30.73 o 
 -11   1   5     2997.10     2940.98     86.81 o 
 -10   1   5        1.89        0.00      9.83 o 
  -9   1   5      433.18      456.76     54.53 o 
  -8   1   5     5366.44     5022.96    167.22 o 
  -7   1   5     6154.55     6288.63    200.20 o 
  -6   1   5     2938.38     3262.90    133.72 o 
  -5   1   5       41.68       72.93     12.33 o 
  -4   1   5      438.96      493.36     60.45 o 
  -3   1   5       69.76       89.02     22.25 o 
  -2   1   5      483.53      515.52     66.74 o 
  -1   1   5     1257.69     1404.31    191.43 o 
   0   1   5      122.88      148.22     21.30 o 
   1   1   5       38.35       49.16     16.65 o 
   2   1   5     3669.53     3634.82    100.81 o 
   3   1   5     3507.14     3397.51    136.34 o 
   4   1   5     7274.97     7394.00    223.23 o 
   5   1   5     2457.41     2519.74     93.08 o 
   6   1   5       11.74       10.53      8.09 o 
   7   1   5     3225.27     3304.97    103.61 o 
   8   1   5      588.66      620.85     35.91 o 
   9   1   5        1.05        0.00      8.99 o 
  10   1   5     1288.56     1262.70     52.08 o 
  11   1   5        0.45        0.00     10.66 o 
  12   1   5       26.02        8.39     12.41 o 
  13   1   5       83.11       82.99     16.14 o 
  14   1   5       23.60        2.26     15.56 o 
  15   1   5     1608.20     1618.99     56.85 o 
  16   1   5      174.99      188.06     23.19 o 
  17   1   5      129.67      161.08     22.54 o 
  18   1   5      343.50      368.14     72.93 o 
 -18   2   5        4.87        0.00     13.26 o 
 -17   2   5       17.94        7.89     15.00 o 
 -16   2   5       16.62        0.00     24.02 o 
 -15   2   5        1.37        0.00     18.23 o 
 -14   2   5      235.81      217.28     21.52 o 
 -13   2   5       51.03       41.92     13.45 o 
 -12   2   5      210.97      203.14     18.15 o 
 -11   2   5     1296.59     1275.37     44.75 o 
 -10   2   5     1007.78      898.24     38.51 o 
  -9   2   5       11.48        2.42     14.13 o 
  -8   2   5     2207.30     2080.75     63.86 o 
  -7   2   5      753.08      737.65     28.49 o 
  -6   2   5      300.34      255.84     30.93 o 
  -5   2   5     2826.43     2932.26     84.48 o 
  -4   2   5     2563.25     2762.02     96.74 o 
  -3   2   5     3256.22     3359.80    153.70 o 
  -2   2   5      819.50      780.40     51.53 o 
  -1   2   5       18.98       30.60     30.99 o 
   0   2   5     6602.97     6898.84    296.55 o 
   1   2   5     4255.80     4226.07    186.56 o 
   2   2   5      464.59      452.14     20.48 o 
   3   2   5     1515.79     1351.65     42.60 o 
   4   2   5      479.29      479.38     20.56 o 
   5   2   5     1811.88     1851.00     61.48 o 
   6   2   5     1727.26     1735.20     58.25 o 
   7   2   5      880.57      863.47     33.39 o 
   8   2   5     4363.44     4394.59    157.10 o 
   9   2   5      846.02      777.94     35.59 o 
  10   2   5      318.61      315.49     18.73 o 
  11   2   5     2335.80     2231.65     71.43 o 
  12   2   5      561.35      557.43     26.17 o 
  13   2   5       15.65        2.40     12.14 o 
  14   2   5      552.63      541.38     27.31 o 
  15   2   5      178.00      224.34     19.68 o 
  16   2   5        1.70        0.00     12.65 o 
  17   2   5      162.96      156.40     26.64 o 
 -17   3   5      154.97      143.23     22.39 o 
 -16   3   5       18.60        3.52     16.22 o 
 -15   3   5      237.84      235.33     31.17 o 
 -14   3   5       38.16       12.96     18.21 o 
 -13   3   5      176.29      196.28     20.42 o 
 -12   3   5       72.69       50.81     14.03 o 
 -11   3   5      555.19      568.63     28.30 o 
 -10   3   5      346.14      345.77     21.36 o 
  -9   3   5     1351.79     1331.50     45.85 o 
  -8   3   5      985.24      931.09     34.73 o 
  -7   3   5    11160.31    10631.13    344.85 o 
  -6   3   5     9194.79     9009.65    292.23 o 
  -5   3   5        1.22        0.00      6.11 o 
  -4   3   5     7922.99     7618.40    252.17 o 
  -3   3   5     2050.17     1963.55    103.46 o 
  -2   3   5     3372.31     3309.62    132.13 o 
  -1   3   5       10.00       17.08     10.40 o 
   0   3   5      778.21      694.81     41.71 o 
   1   3   5     3119.81     3092.51     78.01 o 
   2   3   5     4024.43     3698.45     92.51 o 
   3   3   5     2289.00     2274.07     59.12 o 
   4   3   5     6755.32     6509.45    157.50 o 
   5   3   5      840.94      763.11     24.86 o 
   6   3   5      148.04      171.31     11.94 o 
   7   3   5     5548.28     5550.72    148.16 o 
   8   3   5       40.85       64.15     11.77 o 
   9   3   5      201.82      206.42     16.83 o 
  10   3   5     1410.73     1441.24     49.32 o 
  11   3   5     1179.06     1256.98     44.84 o 
  12   3   5      215.56      213.78     17.29 o 
  13   3   5     1864.79     1883.39     63.38 o 
  14   3   5      224.27      250.90     19.72 o 
  15   3   5     1395.92     1416.88     51.68 o 
  16   3   5      144.96      144.97     17.93 o 
  17   3   5       52.71       40.00     15.24 o 
 -16   4   5        0.60        0.00     16.48 o 
 -15   4   5      713.68      646.18     93.15 o 
 -14   4   5        3.14        0.00     18.45 o 
 -13   4   5        5.46        0.00     11.59 o 
 -12   4   5      467.58      415.48     25.42 o 
 -11   4   5       16.12       14.21     10.64 o 
 -10   4   5      156.87      155.85     26.36 o 
  -9   4   5      266.73      247.52     38.32 o 
  -8   4   5      914.02      941.45     45.87 o 
  -7   4   5      450.45      504.90     69.73 o 
  -6   4   5      911.37      902.29     43.70 o 
  -5   4   5      164.23      194.79     14.43 o 
  -4   4   5     1816.48     1641.93    115.33 o 
  -3   4   5       26.58       16.60     11.77 o 
  -2   4   5       13.65        1.80     11.84 o 
  -1   4   5     6976.80     6600.96    221.40 o 
   0   4   5      194.89      226.92     29.19 o 
   1   4   5      197.22      213.41     25.10 o 
   2   4   5     1374.06     1295.58     44.45 o 
   3   4   5        4.06        1.82      9.60 o 
   4   4   5       10.29        0.00      9.37 o 
   5   4   5       22.46        4.57     14.69 o 
   6   4   5       73.23       86.22     14.47 o 
   7   4   5        0.13        0.00     28.05 o 
   8   4   5     1325.89     1348.23     81.61 o 
   9   4   5        0.80       11.60     14.83 o 
  10   4   5      283.07      281.49     24.81 o 
  11   4   5      142.52      175.66     25.27 o 
  12   4   5      416.80      464.86     32.42 o 
  13   4   5      220.36      247.91     26.01 o 
  14   4   5       12.27        0.00     17.62 o 
  15   4   5      668.43      686.83     59.41 o 
  16   4   5      116.31      115.92     24.47 o 
 -15   5   5        8.10        0.00     63.30 o 
 -14   5   5      119.11        0.00     62.60 o 
 -13   5   5        9.29        0.00     52.34 o 
 -12   5   5      432.87      527.09     80.76 o 
 -11   5   5      220.31      313.55    100.97 o 
 -10   5   5       61.37       70.03     58.42 o 
  -9   5   5      686.97      825.85     86.98 o 
  -8   5   5      771.48      915.18    107.64 o 
  -7   5   5       88.39      109.75     67.79 o 
  -6   5   5      727.74      869.40     82.14 o 
  -5   5   5       56.60       55.92     45.60 o 
  -4   5   5      986.46      993.00     49.03 o 
  -3   5   5     3422.36     3218.20    118.09 o 
  -2   5   5     3310.41     3238.24    118.74 o 
  -1   5   5     3325.01     3167.98    116.34 o 
   0   5   5      867.75      801.38     33.72 o 
   1   5   5     1673.38     1638.86     55.07 o 
   2   5   5       76.57       60.56     13.19 o 
   3   5   5      910.51      843.07     34.55 o 
   4   5   5        0.84        0.00     23.58 o 
   5   5   5       35.19        4.17     18.30 o 
   6   5   5      134.56      122.73     17.13 o 
   7   5   5      265.43      293.31     58.69 o 
   8   5   5      871.42      912.37     41.99 o 
   9   5   5      165.18      182.94     20.88 o 
  10   5   5      210.80      240.83     33.05 o 
  11   5   5      127.40       88.18     21.78 o 
  12   5   5      261.91      313.12     39.31 o 
  13   5   5      178.67      161.26     24.56 o 
  14   5   5      175.56      195.03     26.87 o 
  15   5   5        4.46        0.00     34.70 o 
 -14   6   5       76.01        5.33    139.35 o 
 -13   6   5      254.98      229.96     80.04 o 
 -12   6   5      116.33      161.94     71.73 o 
 -11   6   5      391.66      509.65    148.21 o 
 -10   6   5      967.93     1077.44    100.76 o 
  -9   6   5        0.72        0.00     58.57 o 
  -8   6   5     1769.24     1797.15    126.43 o 
  -7   6   5     1060.28     1145.52     90.22 o 
  -6   6   5      800.92      881.38     90.59 o 
  -5   6   5      989.63      956.56    141.83 o 
  -4   6   5     1176.73     1131.41     85.97 o 
  -3   6   5     3933.31     3765.57    139.24 o 
  -2   6   5     1594.96     1517.59     68.88 o 
  -1   6   5      394.79      389.59     35.82 o 
   0   6   5     4316.04     4097.12    149.70 o 
   1   6   5      130.25      146.65     38.14 o 
   2   6   5      411.78      464.37     39.14 o 
   3   6   5     1929.85     1893.48     97.15 o 
   4   6   5      315.67      341.46     35.93 o 
   5   6   5      266.12      318.52     36.01 o 
   6   6   5      414.57      462.44     46.91 o 
   7   6   5      779.70      782.24     99.32 o 
   8   6   5      527.75      520.72     32.38 o 
   9   6   5      523.94      569.43     80.48 o 
  10   6   5      393.75      396.60     31.88 o 
  11   6   5     1848.86     1912.64    134.85 o 
  12   6   5      162.88      224.74     27.34 o 
  13   6   5       43.60       43.18     30.73 o 
 -11   7   5        2.41        0.00     70.14 o 
 -10   7   5        2.10       31.00     67.89 o 
  -9   7   5      103.18      149.53     71.79 o 
  -8   7   5       22.62        0.00     59.72 o 
  -7   7   5      810.21      737.41     92.92 o 
  -6   7   5      193.82      242.40     69.31 o 
  -5   7   5      236.79      330.53     72.71 o 
  -4   7   5      648.18      649.52    134.69 o 
  -3   7   5        2.17       19.62     27.13 o 
  -2   7   5      875.21      904.42     56.99 o 
  -1   7   5       69.10       60.13     26.11 o 
   0   7   5      132.46      148.70     30.20 o 
   1   7   5       10.52        0.00     23.32 o 
   2   7   5        5.43        0.00     23.62 o 
   3   7   5        6.11        0.00     24.77 o 
   4   7   5      108.35       57.28     38.06 o 
   5   7   5        2.80        0.00     28.42 o 
   6   7   5        0.53        0.00     48.99 o 
   7   7   5       29.97        4.23     32.32 o 
   8   7   5       35.57        0.00     33.62 o 
   9   7   5      201.59      168.54     64.80 o 
  10   7   5        0.21        0.00     39.56 o 
  11   7   5      303.69      333.19     60.39 o 
  -8   8   5       70.90       62.14     72.80 o 
  -7   8   5        4.78        0.00     68.38 o 
  -6   8   5       14.61       73.13     92.52 o 
  -5   8   5        8.72        0.00     61.33 o 
  -4   8   5      191.57      184.04     70.68 o 
  -3   8   5       42.11        0.00    102.84 o 
  -2   8   5        4.67        0.00     28.62 o 
  -1   8   5      280.61      288.02     40.23 o 
   0   8   5       49.92       41.89     30.60 o 
   1   8   5       17.90        0.00     30.14 o 
   2   8   5      167.56      116.76     33.31 o 
   3   8   5       15.11        0.00     30.13 o 
   4   8   5        1.72        0.00     37.41 o 
   5   8   5        1.01        0.00     31.31 o 
   6   8   5      119.73      127.92     50.90 o 
   7   8   5       28.29        9.82     59.44 o 
   8   8   5      185.46      129.92     46.81 o 
 -18   0   6      315.35      334.41     35.93 o 
 -17   0   6      260.85      254.69     56.17 o 
 -16   0   6      239.62      211.13     28.60 o 
 -15   0   6       36.28       34.31     22.64 o 
 -14   0   6     1431.62     1320.23     65.06 o 
 -13   0   6      989.26      951.22     50.98 o 
 -12   0   6      500.79      525.40     35.35 o 
 -11   0   6     3485.81     3479.28    141.21 o 
 -10   0   6     1201.55     1170.09     56.46 o 
  -9   0   6     1451.50     1341.19     62.20 o 
  -8   0   6     3226.25     3445.70    139.56 o 
  -7   0   6     1135.06     1348.59     61.41 o 
  -6   0   6     1271.68     1154.33     87.51 o 
  -5   0   6     5863.03     5386.39    328.56 o 
  -4   0   6      242.45      347.16     47.12 o 
  -3   0   6     2719.03     3172.66    198.95 o 
  -2   0   6    17659.98    19544.63   1147.09 o 
  -1   0   6      540.31      542.87     49.40 o 
   0   0   6     2899.73     2848.74    176.53 o 
   1   0   6     6771.99     6154.31    366.15 o 
   2   0   6    13428.84    12303.60    480.48 o 
   3   0   6      369.81      286.37     21.16 o 
   4   0   6      264.34      266.30     29.31 o 
   5   0   6      379.12      383.80     24.20 o 
   6   0   6      423.19      417.01     33.97 o 
   7   0   6     4777.89     4895.71    248.04 o 
   8   0   6      368.45      352.56     32.77 o 
   9   0   6      776.61      788.37     52.26 o 
  10   0   6      605.13      594.31     44.64 o 
  11   0   6        2.10        0.00     15.49 o 
  12   0   6      230.88      229.11     29.78 o 
  13   0   6       25.55       24.38     20.83 o 
  14   0   6      607.84      647.27     51.12 o 
  15   0   6        9.90        1.02     21.46 o 
  16   0   6      736.32      597.87     52.07 o 
  17   0   6       20.30       10.41     26.54 o 
 -18   1   6      236.11      230.26     22.31 o 
 -17   1   6       16.65        0.00     16.17 o 
 -16   1   6       19.70       37.04     13.80 o 
 -15   1   6      285.75      275.98     21.27 o 
 -14   1   6      113.79      110.09     15.55 o 
 -13   1   6      215.30      219.92     20.36 o 
 -12   1   6        2.32       10.08     10.92 o 
 -11   1   6      655.08      661.01     29.28 o 
 -10   1   6        2.45       10.04      9.65 o 
  -9   1   6      587.55      574.99     25.48 o 
  -8   1   6     1868.01     1771.74     55.83 o 
  -7   1   6      249.04      288.08     41.32 o 
  -6   1   6      627.40      609.69     30.85 o 
  -5   1   6     4510.48     5248.20    230.16 o 
  -4   1   6     3698.30     4267.00    189.17 o 
  -3   1   6    12562.68    13319.26    558.88 o 
  -2   1   6     1210.65     1200.44     70.93 o 
  -1   1   6     4038.63     3977.84    353.26 o 
   0   1   6     4871.21     5272.92    226.56 o 
   1   1   6     4006.32     4854.15    208.63 o 
   2   1   6     1645.92     1524.96     49.13 o 
   3   1   6      477.67      411.66     21.11 o 
   4   1   6     1214.32     1146.83     35.88 o 
   5   1   6     2895.38     2774.94     88.73 o 
   6   1   6      571.61      602.36     26.19 o 
   7   1   6     1467.40     1456.93     58.39 o 
   8   1   6     1706.35     1704.47     70.14 o 
   9   1   6      835.63      803.44     37.67 o 
  10   1   6       50.03       30.09     12.71 o 
  11   1   6     1590.13     1474.33     60.78 o 
  12   1   6      644.92      607.38     33.47 o 
  13   1   6       14.13        0.00     14.19 o 
  14   1   6      872.19      875.04     43.60 o 
  15   1   6       48.02       34.01     17.68 o 
  16   1   6      401.31      479.15     27.40 o 
  17   1   6      998.68      919.82     48.51 o 
 -17   2   6      233.07      173.48     22.96 o 
 -16   2   6       22.87        0.00     13.85 o 
 -15   2   6      162.53      189.20     21.00 o 
 -14   2   6      824.56      764.42     34.58 o 
 -13   2   6      207.46      214.09     19.76 o 
 -12   2   6        2.82       13.57     16.54 o 
 -11   2   6      277.45      280.03     20.43 o 
 -10   2   6       46.00       47.93     12.02 o 
  -9   2   6     4418.20     4053.84    116.22 o 
  -8   2   6        3.11        0.42      8.19 o 
  -7   2   6     6834.12     6895.58    227.18 o 
  -6   2   6     1367.57     1458.77     58.06 o 
  -5   2   6     1228.81     1195.17     69.87 o 
  -4   2   6     8175.12     8592.29    369.26 o 
  -3   2   6      702.13      748.53     84.27 o 
  -2   2   6     1341.58     1374.39     74.29 o 
  -1   2   6    15898.40    16158.89    940.46 o 
   0   2   6     1380.58     1552.90     80.33 o 
   1   2   6     6163.89     5847.22    253.29 o 
   2   2   6     7360.42     7030.33    191.57 o 
   3   2   6     5429.84     5013.92    138.45 o 
   4   2   6     7632.88     7468.19    202.91 o 
   5   2   6     1055.15     1056.94     39.56 o 
   6   2   6     2597.51     2645.29     85.58 o 
   7   2   6      577.99      581.45     29.41 o 
   8   2   6       37.43       20.51     10.93 o 
   9   2   6      584.18      568.03     30.08 o 
  10   2   6     5496.08     5435.76    194.51 o 
  11   2   6      214.32      204.02     19.72 o 
  12   2   6      254.10      270.78     19.23 o 
  13   2   6     2641.80     2580.90     82.89 o 
  14   2   6      975.89      954.62     38.65 o 
  15   2   6     1859.72     1860.34     64.43 o 
  16   2   6      189.47      228.00     21.03 o 
  17   2   6      738.58      743.48     35.12 o 
 -17   3   6      214.13      208.29     26.07 o 
 -16   3   6      543.16      548.21     77.18 o 
 -15   3   6      413.52      390.16     52.56 o 
 -14   3   6       26.43        6.46     34.59 o 
 -13   3   6      274.26      280.08     26.50 o 
 -12   3   6       68.63       64.91     21.34 o 
 -11   3   6      345.66      313.15     21.84 o 
 -10   3   6       10.59        0.00     11.29 o 
  -9   3   6      247.20      224.03     22.77 o 
  -8   3   6      569.42      635.38     79.74 o 
  -7   3   6      942.14      930.23     43.56 o 
  -6   3   6     1001.94     1006.52     60.56 o 
  -5   3   6      504.79      515.99     36.53 o 
  -4   3   6     1147.02     1065.16     45.42 o 
  -3   3   6     1176.76     1102.02     57.62 o 
  -2   3   6       10.69       13.08     10.89 o 
  -1   3   6     3356.60     3429.00    119.83 o 
   0   3   6      295.49      327.71     24.68 o 
   1   3   6     1360.77     1323.51     42.01 o 
   2   3   6      651.10      617.11     22.70 o 
   3   3   6     1932.34     1779.91     48.77 o 
   4   3   6     1290.44     1256.04     36.77 o 
   5   3   6     1074.60     1100.07     35.78 o 
   6   3   6     1614.71     1596.20     48.37 o 
   7   3   6      362.64      363.75     19.25 o 
   8   3   6      186.99      185.42     14.61 o 
   9   3   6       54.54       54.68     11.51 o 
  10   3   6       92.12       94.33     13.39 o 
  11   3   6      175.84      178.24     16.09 o 
  12   3   6       46.10       56.39     15.61 o 
  13   3   6      150.95      140.00     16.76 o 
  14   3   6        3.21        2.45     12.75 o 
  15   3   6       69.33       63.45     15.36 o 
  16   3   6        3.06        5.36     13.80 o 
 -16   4   6        0.58        0.00     13.54 o 
 -15   4   6       48.68       40.46     15.75 o 
 -14   4   6        0.46        0.00     13.50 o 
 -13   4   6      502.97      501.55     43.18 o 
 -12   4   6       55.95       48.97     17.31 o 
 -11   4   6       19.47        5.65     26.57 o 
 -10   4   6        1.17        0.00     21.54 o 
  -9   4   6      310.55      313.16     27.10 o 
  -8   4   6       11.43        0.00     21.09 o 
  -7   4   6      249.15      260.76     24.18 o 
  -6   4   6       13.95        0.00     12.88 o 
  -5   4   6       39.41        0.00     35.29 o 
  -4   4   6        4.26       11.02     26.95 o 
  -3   4   6      154.69      183.79     20.79 o 
  -2   4   6     2934.87     2787.28    102.11 o 
  -1   4   6      145.61      145.79     18.75 o 
   0   4   6     1489.68     1472.34     72.53 o 
   1   4   6      368.83      384.18     22.21 o 
   2   4   6     1125.29     1078.87     39.95 o 
   3   4   6       56.09       46.16     12.23 o 
   4   4   6       92.98       72.76     14.06 o 
   5   4   6        0.26        0.00     10.50 o 
   6   4   6      115.03      111.28     16.94 o 
   7   4   6      308.62      335.14     73.18 o 
   8   4   6      200.56      193.98     20.81 o 
   9   4   6      289.33      323.16     26.34 o 
  10   4   6      199.36      175.37     37.62 o 
  11   4   6      165.02      153.68     21.59 o 
  12   4   6       18.93        0.00     16.22 o 
  13   4   6      122.37      117.12     21.83 o 
  14   4   6      261.09      303.70     53.44 o 
  15   4   6       38.24       37.58     20.59 o 
 -15   5   6      111.09       26.73     67.93 o 
 -14   5   6       66.17        9.54     59.67 o 
 -13   5   6       35.03        0.00     55.56 o 
 -12   5   6      203.13      145.47     64.59 o 
 -11   5   6      413.96      553.65     81.19 o 
 -10   5   6       89.37      153.08     60.51 o 
  -9   5   6      569.55      695.50     81.75 o 
  -8   5   6      907.43      955.95     86.98 o 
  -7   5   6      179.00      211.56     58.45 o 
  -6   5   6      106.92       60.64     48.72 o 
  -5   5   6     2233.53     2233.65    125.17 o 
  -4   5   6      307.65      380.70     61.52 o 
  -3   5   6     1085.91     1065.46     51.75 o 
  -2   5   6      881.90      887.39     93.60 o 
  -1   5   6      272.39      303.77     31.96 o 
   0   5   6     2751.14     2708.32     84.24 o 
   1   5   6       12.00        4.92     15.41 o 
   2   5   6       13.54        0.00     12.60 o 
   3   5   6     1475.54     1476.74     52.28 o 
   4   5   6       93.97       68.70     15.53 o 
   5   5   6       27.59        8.95     19.83 o 
   6   5   6     1229.87     1259.87     75.87 o 
   7   5   6      130.44      110.33     19.79 o 
   8   5   6      129.93      139.03     21.65 o 
   9   5   6      601.71      615.06     36.89 o 
  10   5   6       43.96       38.33     17.80 o 
  11   5   6       88.51       98.18     40.39 o 
  12   5   6       11.57       16.37     18.56 o 
  13   5   6       18.20        4.30     19.09 o 
  14   5   6      253.41      269.44     30.15 o 
 -13   6   6       85.31       57.11     72.08 o 
 -12   6   6       33.35        4.12     61.66 o 
 -11   6   6       51.93       87.30     64.94 o 
 -10   6   6       17.67        0.00     59.08 o 
  -9   6   6      135.32      254.66     70.85 o 
  -8   6   6       25.13       45.39     57.78 o 
  -7   6   6      324.27      384.71     72.62 o 
  -6   6   6        0.03        0.00     52.26 o 
  -5   6   6       22.01        0.00     48.45 o 
  -4   6   6        2.43        0.00     50.24 o 
  -3   6   6      915.89      864.88     50.09 o 
  -2   6   6      914.85      945.98     52.84 o 
  -1   6   6       15.73       23.62     22.59 o 
   0   6   6       76.70       60.03     24.02 o 
   1   6   6      164.50      192.97     28.71 o 
   2   6   6      146.40      140.95     26.74 o 
   3   6   6       32.76       11.49     23.11 o 
   4   6   6       66.71       58.76     25.83 o 
   5   6   6      239.32      208.43     30.68 o 
   6   6   6        5.85        0.00     21.93 o 
   7   6   6      115.36      130.20     33.16 o 
   8   6   6        7.02        0.00     15.61 o 
   9   6   6      547.03      533.54     35.68 o 
  10   6   6       11.97        0.00     16.77 o 
  11   6   6      208.58      210.42     26.81 o 
  12   6   6        0.24        0.00     24.07 o 
 -11   7   6      114.73      141.77     77.59 o 
 -10   7   6        3.12       18.26     68.39 o 
  -9   7   6       19.85       21.40     65.63 o 
  -8   7   6      415.40      425.05     82.76 o 
  -7   7   6       68.40       73.10     65.01 o 
  -6   7   6        1.74       42.73     63.38 o 
  -5   7   6      512.91      534.20     82.82 o 
  -4   7   6       23.13       13.20     58.62 o 
  -3   7   6      257.90      290.60     69.63 o 
  -2   7   6      330.32      339.79     36.19 o 
  -1   7   6      205.57      185.79     30.73 o 
   0   7   6      361.49      330.21     36.66 o 
   1   7   6        7.87        0.00     34.97 o 
   2   7   6       54.58       62.94     27.39 o 
   3   7   6     1077.14     1129.38     75.89 o 
   4   7   6        1.01        0.00     36.89 o 
   5   7   6      315.50      319.27     45.20 o 
   6   7   6      862.14      899.48     68.86 o 
   7   7   6       98.52       95.35     55.44 o 
   8   7   6      293.63      390.33     75.92 o 
   9   7   6      356.34      363.99     60.01 o 
  10   7   6      205.94      227.84     53.66 o 
  -7   8   6        2.37       87.90     75.32 o 
  -6   8   6       57.48        0.00     69.77 o 
  -5   8   6      231.82      287.07     79.94 o 
  -4   8   6       64.17       38.58     85.16 o 
  -3   8   6       82.55       24.62     64.76 o 
  -2   8   6       49.68        0.00     60.08 o 
  -1   8   6        0.14        2.39     35.02 o 
   0   8   6       45.28        3.82     31.71 o 
   1   8   6       26.42        0.00     34.10 o 
   2   8   6        4.59        0.00     28.41 o 
   3   8   6       49.93       62.99     31.57 o 
   4   8   6       94.51      113.58     53.09 o 
   5   8   6      185.19      164.24     45.33 o 
   6   8   6       55.02       61.21     60.77 o 
   7   8   6       95.85      110.72    101.44 o 
 -17   1   7       31.61       34.14     15.15 o 
 -16   1   7       46.83       45.71     14.98 o 
 -15   1   7       43.41       50.73     14.68 o 
 -14   1   7      174.27      173.74     18.37 o 
 -13   1   7      116.60      115.23     15.91 o 
 -12   1   7     2020.82     2008.83     73.01 o 
 -11   1   7      199.19      236.06     25.64 o 
 -10   1   7      512.88      498.27     63.56 o 
  -9   1   7     6458.09     6057.08    203.92 o 
  -8   1   7       77.56       64.58     15.43 o 
  -7   1   7      190.69      256.33     36.33 o 
  -6   1   7      620.28      652.85     47.58 o 
  -5   1   7      783.15      874.17     54.88 o 
  -4   1   7      213.03      297.62     35.00 o 
  -3   1   7     1448.52     1488.13     83.19 o 
  -2   1   7      442.86      427.22     69.03 o 
  -1   1   7     8161.35     8585.09    512.20 o 
   0   1   7     2908.49     2928.50    184.79 o 
   1   1   7      657.80      627.47     40.30 o 
   2   1   7     9036.64     8818.43    330.80 o 
   3   1   7     1560.69     1463.63     45.24 o 
   4   1   7      479.13      408.34     18.81 o 
   5   1   7      964.14      959.99     37.10 o 
   6   1   7     1350.77     1316.38     54.93 o 
   7   1   7       28.47       17.99     11.29 o 
   8   1   7     2898.33     2965.72    110.97 o 
   9   1   7      771.64      786.91     38.47 o 
  10   1   7     1220.19     1251.90     54.30 o 
  11   1   7       84.44       55.97     30.77 o 
  12   1   7      643.53      640.21     35.25 o 
  13   1   7      308.88      266.49     24.41 o 
  14   1   7      880.78      915.34     45.69 o 
  15   1   7        9.53        4.55     16.38 o 
  16   1   7        8.41        2.61     13.91 o 
  17   1   7      108.98      140.39     24.63 o 
 -17   2   7        8.46        0.00     13.48 o 
 -16   2   7       30.63        7.52     15.25 o 
 -15   2   7      145.99      133.69     19.13 o 
 -14   2   7      307.58      300.78     24.14 o 
 -13   2   7       16.38        3.15     12.52 o 
 -12   2   7        0.59        0.00     18.02 o 
 -11   2   7       71.61       84.08     22.48 o 
 -10   2   7       37.91       10.23     11.55 o 
  -9   2   7        5.26        2.39     19.56 o 
  -8   2   7      248.72      265.27     24.26 o 
  -7   2   7        4.49        0.00     11.06 o 
  -6   2   7      656.62      629.25     54.13 o 
  -5   2   7     2135.44     2135.01    108.62 o 
  -4   2   7      732.28      681.05     51.15 o 
  -3   2   7      166.83      239.86     52.20 o 
  -2   2   7        4.23       13.87     23.37 o 
  -1   2   7     2737.23     2638.95    125.62 o 
   0   2   7      658.59      636.16     46.08 o 
   1   2   7      569.23      586.36     43.76 o 
   2   2   7     2635.12     2360.28     70.19 o 
   3   2   7      559.89      480.80     22.30 o 
   4   2   7      750.16      700.10     27.18 o 
   5   2   7     1573.54     1553.96     54.84 o 
   6   2   7      182.46      214.98     34.35 o 
   7   2   7     1129.29     1131.63     77.85 o 
   8   2   7      259.43      275.39     21.20 o 
   9   2   7       63.89       52.87     13.99 o 
  10   2   7      145.90      136.04     17.15 o 
  11   2   7       53.98       44.91     14.76 o 
  12   2   7      104.26      119.33     18.04 o 
  13   2   7      605.22      583.35     28.42 o 
  14   2   7       92.21       67.03     15.27 o 
  15   2   7        3.78        0.00     13.38 o 
  16   2   7      195.99      166.93     19.96 o 
 -16   3   7       26.59        0.22     17.18 o 
 -15   3   7      141.29      118.41     19.44 o 
 -14   3   7       89.57       92.55     17.59 o 
 -13   3   7      616.97      609.88     42.21 o 
 -12   3   7      291.99      308.17     23.67 o 
 -11   3   7       90.47       96.94     20.05 o 
 -10   3   7       59.04       61.83     17.10 o 
  -9   3   7      504.88      531.66     46.05 o 
  -8   3   7     2097.27     1993.15     78.56 o 
  -7   3   7       12.97        2.55     38.10 o 
  -6   3   7       32.09        1.97     30.96 o 
  -5   3   7      797.54      714.44     58.05 o 
  -4   3   7        4.39       12.46     10.64 o 
  -3   3   7      233.67      245.88     21.47 o 
  -2   3   7     1806.83     1921.16    107.72 o 
  -1   3   7     2833.22     2842.61    123.43 o 
   0   3   7      981.60      970.80     78.27 o 
   1   3   7     6488.71     6418.06    213.18 o 
   2   3   7      717.76      669.80     28.49 o 
   3   3   7     5564.76     5305.34    147.84 o 
   4   3   7      527.00      546.68     45.04 o 
   5   3   7     1763.17     1722.05     60.60 o 
   6   3   7     2392.41     2382.64     69.10 o 
   7   3   7       89.04       68.68     12.03 o 
   8   3   7        5.85        0.00      9.20 o 
   9   3   7        4.51        0.00     10.32 o 
  10   3   7       12.13        0.00     10.84 o 
  11   3   7       20.52        0.00     11.19 o 
  12   3   7      992.86     1004.44     39.59 o 
  13   3   7       49.92       33.17     15.51 o 
  14   3   7     1025.22     1072.52     42.73 o 
  15   3   7      149.13      164.18     19.36 o 
  16   3   7      108.59      103.07     17.92 o 
 -15   4   7      273.62      295.05     34.15 o 
 -14   4   7       78.53       86.00     50.82 o 
 -13   4   7     1342.03     1313.12    175.68 o 
 -12   4   7       67.10       67.23     25.82 o 
 -11   4   7      403.03      418.85     34.13 o 
 -10   4   7      564.76      615.12     49.08 o 
  -9   4   7       73.18       99.43     19.47 o 
  -8   4   7      801.47      824.63     43.87 o 
  -7   4   7      757.93      907.29     81.81 o 
  -6   4   7      363.42      330.47     55.63 o 
  -5   4   7     3473.16     3411.04    168.71 o 
  -4   4   7       18.38       19.01     13.10 o 
  -3   4   7       51.20       68.80     15.96 o 
  -2   4   7     3998.79     4032.68    143.05 o 
  -1   4   7     1472.51     1458.79     61.80 o 
   0   4   7      399.30      466.83     51.84 o 
   1   4   7     3424.84     3398.29    101.87 o 
   2   4   7      530.88      525.98     27.90 o 
   3   4   7     1421.97     1443.32     50.75 o 
   4   4   7     2341.12     2229.56    129.03 o 
   5   4   7        0.42        0.00     12.70 o 
   6   4   7     3755.17     3649.13    122.25 o 
   7   4   7       36.14       39.48     16.39 o 
   8   4   7       89.08      108.59     18.97 o 
   9   4   7      990.15      974.08     48.57 o 
  10   4   7       50.83       38.75     17.34 o 
  11   4   7       16.01        0.00     15.24 o 
  12   4   7      202.80      214.71     47.94 o 
  13   4   7        0.53        0.00     17.48 o 
  14   4   7        7.45        0.00     18.39 o 
  15   4   7        1.01        0.00     19.09 o 
 -14   5   7      167.10      106.77     97.25 o 
 -13   5   7      129.28       38.38     61.70 o 
 -12   5   7      844.98      755.78    102.71 o 
 -11   5   7      124.40      185.22     66.91 o 
 -10   5   7      123.29       64.38     56.68 o 
  -9   5   7     1034.79     1107.84     87.99 o 
  -8   5   7        5.66        0.00     48.67 o 
  -7   5   7        1.17        0.00     48.48 o 
  -6   5   7      166.44      155.47     58.74 o 
  -5   5   7      259.03      322.30     61.26 o 
  -4   5   7      218.80      238.54     58.18 o 
  -3   5   7        3.76       26.97     17.04 o 
  -2   5   7     4398.30     4260.95    153.04 o 
  -1   5   7     1354.76     1369.01     61.93 o 
   0   5   7     1777.84     1771.04     60.82 o 
   1   5   7       41.34       54.34     16.35 o 
   2   5   7     1247.59     1307.39     49.14 o 
   3   5   7      147.20      163.90     22.72 o 
   4   5   7       78.15       53.49     36.03 o 
   5   5   7      654.31      660.61     52.80 o 
   6   5   7      159.13      140.78     20.28 o 
   7   5   7        7.11        0.00     15.40 o 
   8   5   7      827.31      866.12     58.14 o 
   9   5   7      134.66      150.30     45.50 o 
  10   5   7       58.02       35.20     19.10 o 
  11   5   7      306.40      282.42     28.89 o 
  12   5   7        2.65        0.00     17.40 o 
  13   5   7       13.89        0.00     26.86 o 
 -12   6   7      102.58       13.52     80.30 o 
 -11   6   7      116.12      119.98     69.82 o 
 -10   6   7       48.74       76.38     64.05 o 
  -9   6   7        8.48        0.00     57.65 o 
  -8   6   7      531.67      460.00     86.77 o 
  -7   6   7       39.51       43.06     58.89 o 
  -6   6   7      169.63      194.55     85.31 o 
  -5   6   7      655.83      796.62     87.52 o 
  -4   6   7       71.34       33.80     54.90 o 
  -3   6   7      307.84      428.72     81.76 o 
  -2   6   7      136.88      127.92     26.16 o 
  -1   6   7     2537.15     2357.12     96.00 o 
   0   6   7       65.11        0.00     40.55 o 
   1   6   7       23.26        2.44     20.51 o 
   2   6   7     1581.28     1629.89     74.80 o 
   3   6   7      385.01      387.00     35.98 o 
   4   6   7      444.18      446.89     30.87 o 
   5   6   7     1362.20     1414.21     68.98 o 
   6   6   7      121.18      126.97     39.78 o 
   7   6   7      564.51      627.72     57.25 o 
   8   6   7      130.58      162.57     23.34 o 
   9   6   7       25.85        8.84     24.80 o 
  10   6   7      565.23      595.13     39.76 o 
  11   6   7       19.34        0.00     19.47 o 
  12   6   7       22.27       12.03     20.91 o 
 -10   7   7       17.30        0.00     63.95 o 
  -9   7   7        3.54       10.17     65.53 o 
  -8   7   7      386.50      497.19    118.37 o 
  -7   7   7        3.35        0.00     59.31 o 
  -6   7   7      274.22      237.73     73.26 o 
  -5   7   7       41.39       49.10     60.26 o 
  -4   7   7       73.13      102.69     64.91 o 
  -3   7   7       11.88        0.00     57.39 o 
  -2   7   7      123.74       84.02     60.42 o 
  -1   7   7        1.42        0.00     22.40 o 
   0   7   7      341.89      345.76     37.67 o 
   1   7   7      138.57      175.60     31.42 o 
   2   7   7      232.38      270.12     36.34 o 
   3   7   7      908.12     1008.85     66.93 o 
   4   7   7        1.91       26.48     31.17 o 
   5   7   7      911.33      999.38    142.37 o 
   6   7   7       15.40       15.08     31.40 o 
   7   7   7      422.52      417.81     52.63 o 
   8   7   7       10.31        3.30     38.29 o 
   9   7   7       70.01        0.00     38.48 o 
  -6   8   7       11.80        0.00     69.03 o 
  -5   8   7      146.84      228.82     78.04 o 
  -4   8   7        1.12        0.00     61.12 o 
  -3   8   7       38.27        0.00     88.17 o 
  -2   8   7      178.43      189.50     74.54 o 
  -1   8   7       15.32        0.00     64.32 o 
   0   8   7       26.04       23.19     31.32 o 
   1   8   7      636.92      691.40     56.08 o 
   2   8   7       58.59       47.78     44.58 o 
   3   8   7       86.24      119.32     38.70 o 
   4   8   7      370.28      361.46     72.04 o 
   5   8   7        9.56       53.15     71.98 o 
 -17   0   8      688.85      625.68     44.88 o 
 -16   0   8       11.05       22.16     21.34 o 
 -15   0   8      258.90      265.43     56.74 o 
 -14   0   8     2264.87     1989.68     91.67 o 
 -13   0   8      766.04      809.13     48.42 o 
 -12   0   8     3918.37     3766.51    155.92 o 
 -11   0   8      161.14      143.25     31.97 o 
 -10   0   8     7140.05     7114.82    402.31 o 
  -9   0   8     2451.32     2454.59    167.07 o 
  -8   0   8      662.34      689.69     69.85 o 
  -7   0   8     3395.01     3282.84    212.48 o 
  -6   0   8     1446.78     1350.87    102.49 o 
  -5   0   8       71.11       67.63     35.24 o 
  -4   0   8      595.41      554.81     58.04 o 
  -3   0   8    11104.26    11831.92    703.47 o 
  -2   0   8     1854.76     1946.13    131.51 o 
  -1   0   8     1934.21     1917.49    127.77 o 
   0   0   8     4888.74     4790.62    291.34 o 
   1   0   8     5106.30     4398.50    266.90 o 
   2   0   8     4301.24     3882.62    292.93 o 
   3   0   8      447.06      402.12     28.32 o 
   4   0   8      816.98      733.25     53.02 o 
   5   0   8     7578.74     6802.98    343.67 o 
   6   0   8       12.41        6.92     16.45 o 
   7   0   8     4881.81     4814.88    247.78 o 
   8   0   8     8938.32     8893.83    444.64 o 
   9   0   8     5809.98     5768.42    293.89 o 
  10   0   8      400.31      415.55     41.72 o 
  11   0   8        1.76        0.00     19.11 o 
  12   0   8     3644.50     3638.00    192.60 o 
  13   0   8        6.97        0.00     20.19 o 
  14   0   8      110.49       32.70     24.00 o 
  15   0   8      213.04      202.57     34.42 o 
  16   0   8      104.82       95.13     31.37 o 
 -17   1   8       67.17       49.05     19.24 o 
 -16   1   8      423.39      443.86     28.41 o 
 -15   1   8      101.10       75.66     16.42 o 
 -14   1   8      488.57      491.65     27.55 o 
 -13   1   8      364.16      401.15     25.14 o 
 -12   1   8      154.78      157.95     17.57 o 
 -11   1   8      779.48      714.11     31.01 o 
 -10   1   8      143.59      168.59     21.87 o 
  -9   1   8      320.34      300.97     45.92 o 
  -8   1   8      274.75      332.37     44.04 o 
  -7   1   8      110.70      129.04     32.59 o 
  -6   1   8      985.30     1066.84     65.27 o 
  -5   1   8      370.90      435.80     44.18 o 
  -4   1   8      478.11      469.14     74.27 o 
  -3   1   8      103.56      181.42     39.88 o 
  -2   1   8      403.22      433.80     46.55 o 
  -1   1   8     1440.46     1497.11     91.60 o 
   0   1   8      149.32      158.27     27.35 o 
   1   1   8     3081.36     2953.47    131.17 o 
   2   1   8      166.50      205.46     15.69 o 
   3   1   8     1500.31     1376.54     43.95 o 
   4   1   8     2214.85     2200.96     74.46 o 
   5   1   8       29.92       16.20     11.89 o 
   6   1   8     2017.46     1893.45     75.66 o 
   7   1   8     2321.46     2295.36     89.46 o 
   8   1   8      422.58      446.43     28.73 o 
   9   1   8      738.82      690.49     36.95 o 
  10   1   8      383.14      339.04     25.75 o 
  11   1   8        0.64        0.00     13.14 o 
  12   1   8      218.43      181.01     21.42 o 
  13   1   8        1.39        0.00     13.92 o 
  14   1   8       79.88       74.52     31.12 o 
  15   1   8       62.12       72.61     19.26 o 
  16   1   8      107.98      106.11     22.26 o 
 -16   2   8      234.85      198.93     21.08 o 
 -15   2   8      320.32      337.98     28.55 o 
 -14   2   8      108.63      133.53     23.26 o 
 -13   2   8      141.96      141.81     19.09 o 
 -12   2   8       19.16        8.89     25.54 o 
 -11   2   8       88.87       61.46     18.90 o 
 -10   2   8      147.25      136.19     29.78 o 
  -9   2   8       68.50       33.85     16.65 o 
  -8   2   8       76.36       91.82     38.80 o 
  -7   2   8      323.43      430.70     52.57 o 
  -6   2   8      111.07      105.99     35.42 o 
  -5   2   8      149.16      222.28     38.86 o 
  -4   2   8      130.79      134.38     34.47 o 
  -3   2   8      502.49      605.24     90.81 o 
  -2   2   8     3470.96     2994.21    141.76 o 
  -1   2   8       16.47        0.00     23.86 o 
   0   2   8      387.84      398.58     87.98 o 
   1   2   8     4760.91     4214.67    188.14 o 
   2   2   8     2014.24     1930.03     59.96 o 
   3   2   8     3095.98     2811.62     82.85 o 
   4   2   8      177.19      236.93     29.47 o 
   5   2   8      833.53      778.44     38.46 o 
   6   2   8      856.08      864.19     41.27 o 
   7   2   8      760.08      724.37     36.86 o 
   8   2   8      153.55      144.25     17.81 o 
   9   2   8      332.59      313.22     42.26 o 
  10   2   8       91.92      102.21     17.11 o 
  11   2   8      344.08      322.82     25.37 o 
  12   2   8      460.73      461.72     38.64 o 
  13   2   8      414.26      391.44     29.15 o 
  14   2   8      327.62      313.10     22.81 o 
  15   2   8       18.92        2.07     13.93 o 
 -16   3   8      365.86      403.89     43.85 o 
 -15   3   8        1.66        0.00     24.49 o 
 -14   3   8      130.88      172.62     27.29 o 
 -13   3   8     1445.98     1240.74     97.03 o 
 -12   3   8      202.31      219.44     27.93 o 
 -11   3   8      245.15      237.09     28.76 o 
 -10   3   8      654.50      698.95     42.48 o 
  -9   3   8      208.16      214.25     31.61 o 
  -8   3   8      250.88      285.69     52.90 o 
  -7   3   8      740.31      858.06     76.25 o 
  -6   3   8     1370.36     1443.53     89.29 o 
  -5   3   8      742.06      716.16     64.23 o 
  -4   3   8       10.44        1.00     14.03 o 
  -3   3   8       42.10       60.57     15.93 o 
  -2   3   8     2204.14     2122.48    194.00 o 
  -1   3   8      224.18      244.47     47.82 o 
   0   3   8      278.98      357.62     46.31 o 
   1   3   8     3572.07     3490.06    102.33 o 
   2   3   8      307.79      336.52     26.34 o 
   3   3   8     2228.45     2177.89     67.58 o 
   4   3   8     1532.58     1632.94     59.59 o 
   5   3   8     2369.50     2387.54     81.30 o 
   6   3   8     3261.00     3200.55    119.88 o 
   7   3   8      128.83      117.47     16.77 o 
   8   3   8     1698.86     1655.01     67.66 o 
   9   3   8      366.95      371.43     24.90 o 
  10   3   8        1.52        0.00     10.49 o 
  11   3   8      434.76      444.31     25.33 o 
  12   3   8       12.98        0.00     12.30 o 
  13   3   8      294.26      313.58     22.71 o 
  14   3   8       14.48        5.50     19.06 o 
  15   3   8        8.22        0.00     22.16 o 
 -15   4   8        6.23        0.00     46.93 o 
 -14   4   8      386.25      371.20     37.33 o 
 -13   4   8       93.78      117.68     47.27 o 
 -12   4   8      899.46      908.53    105.28 o 
 -11   4   8        7.49        0.00     21.38 o 
 -10   4   8      871.14      921.85     49.56 o 
  -9   4   8      133.79      225.95     57.48 o 
  -8   4   8      157.27      108.98     50.11 o 
  -7   4   8       63.56       63.33     47.97 o 
  -6   4   8       67.24       94.53     45.91 o 
  -5   4   8        2.86       16.25     41.45 o 
  -4   4   8      867.44      882.01     87.22 o 
  -3   4   8     1468.99     1521.96     64.91 o 
  -2   4   8       99.18      115.50     20.53 o 
  -1   4   8      676.56      806.50     62.56 o 
   0   4   8      844.67      917.34     47.27 o 
   1   4   8     1320.69     1388.26     50.77 o 
   2   4   8       47.35       35.83     15.81 o 
   3   4   8        0.95        0.00     13.74 o 
   4   4   8      296.17      323.44     36.47 o 
   5   4   8     1174.40     1109.05     48.66 o 
   6   4   8        8.64        1.30     16.99 o 
   7   4   8      800.12      777.88     42.39 o 
   8   4   8      991.18     1019.53     51.13 o 
   9   4   8      533.51      553.29     41.43 o 
  10   4   8      123.81      114.70     20.94 o 
  11   4   8       44.92       47.53     34.64 o 
  12   4   8      595.04      596.22     38.27 o 
  13   4   8      189.76      177.33     42.77 o 
  14   4   8       33.08       17.36     20.45 o 
 -13   5   8       42.67       87.11     79.25 o 
 -12   5   8        4.03       18.45     59.65 o 
 -11   5   8        4.68        0.00     54.87 o 
 -10   5   8      945.45     1028.90     94.53 o 
  -9   5   8       18.83       57.19     55.75 o 
  -8   5   8      289.60      314.51     66.27 o 
  -7   5   8      258.36      349.83     67.59 o 
  -6   5   8      332.46      520.44     72.96 o 
  -5   5   8      425.04      467.17     80.08 o 
  -4   5   8       25.11       26.54     50.55 o 
  -3   5   8      447.91      592.31     77.15 o 
  -2   5   8      302.02      315.54     29.87 o 
  -1   5   8      530.57      561.70     46.52 o 
   0   5   8      259.85      315.03     32.92 o 
   1   5   8      488.70      542.79     47.12 o 
   2   5   8      806.82      884.24     40.83 o 
   3   5   8      127.60      112.50     20.25 o 
   4   5   8       39.62       30.72     22.94 o 
   5   5   8      705.45      765.14     88.46 o 
   6   5   8       10.80       17.66     26.21 o 
   7   5   8       54.94       66.53     19.26 o 
   8   5   8      195.42      181.64     42.67 o 
   9   5   8        7.20        0.00     17.77 o 
  10   5   8       14.68       21.37     19.36 o 
  11   5   8       35.38       15.14     24.04 o 
  12   5   8       35.13        0.59     19.85 o 
 -11   6   8        2.02        0.00     58.83 o 
 -10   6   8      120.36       81.96     67.02 o 
  -9   6   8        3.28        0.00     59.07 o 
  -8   6   8       19.64        0.00     57.83 o 
  -7   6   8        5.54        0.00     74.68 o 
  -6   6   8        6.24        0.00     54.31 o 
  -5   6   8       11.72        0.00     50.25 o 
  -4   6   8        0.24        0.00     56.26 o 
  -3   6   8      132.45      190.94     63.37 o 
  -2   6   8        0.74        0.00     50.77 o 
  -1   6   8      139.10      154.93     27.69 o 
   0   6   8        6.19        0.00     17.33 o 
   1   6   8       39.18       44.79     17.05 o 
   2   6   8       38.81        8.20     17.55 o 
   3   6   8       24.50        0.00     16.74 o 
   4   6   8      204.71      186.22     30.17 o 
   5   6   8        0.67        0.00     16.22 o 
   6   6   8       22.84        1.53     51.59 o 
   7   6   8        1.45        0.00     15.96 o 
   8   6   8      254.11      242.93     28.20 o 
   9   6   8        2.50        0.00     21.53 o 
  10   6   8       19.17        0.00     20.14 o 
  -8   7   8        2.52        0.00     64.38 o 
  -7   7   8       68.43       67.92     67.72 o 
  -6   7   8      211.38      193.52     73.48 o 
  -5   7   8        0.17        0.00     57.39 o 
  -4   7   8        0.09        0.00     57.20 o 
  -3   7   8      155.89      136.36     68.32 o 
  -2   7   8        6.16        0.00     70.58 o 
  -1   7   8       24.89        0.00     55.41 o 
   0   7   8       47.25       29.69     27.70 o 
   1   7   8      131.18      134.13     33.42 o 
   2   7   8      156.40      191.76     36.02 o 
   3   7   8        0.26       53.50     41.40 o 
   4   7   8       19.87       52.32     33.39 o 
   5   7   8      563.86      658.21    129.86 o 
   6   7   8       44.51       36.10     33.58 o 
   7   7   8       13.05        0.00     35.50 o 
   8   7   8      165.11      165.80     48.07 o 
  -3   8   8        3.54        0.00     61.94 o 
  -2   8   8        0.87       70.17    149.23 o 
  -1   8   8       98.48        0.00     64.96 o 
   0   8   8        4.73       27.51     68.31 o 
   1   8   8        5.25        0.00     33.52 o 
   2   8   8      254.06      269.19     44.83 o 
 -16   1   9       59.18       32.24     19.73 o 
 -15   1   9      334.25      352.64     41.47 o 
 -14   1   9      470.51      543.25     30.34 o 
 -13   1   9      599.31      562.99     35.24 o 
 -12   1   9      195.29      225.01     25.40 o 
 -11   1   9      107.45      162.61     35.36 o 
 -10   1   9     1672.37     1546.41    133.42 o 
  -9   1   9       62.42       80.38     47.47 o 
  -8   1   9       87.02       72.34     30.71 o 
  -7   1   9     1006.56     1069.83     64.08 o 
  -6   1   9      241.41      267.16     32.27 o 
  -5   1   9        2.76        0.00     20.93 o 
  -4   1   9     5158.43     4885.44    218.85 o 
  -3   1   9      314.84      323.77     37.62 o 
  -2   1   9     4709.96     4624.17    202.57 o 
  -1   1   9     1117.91     1102.88     60.36 o 
   0   1   9        1.31        0.00     18.13 o 
   1   1   9     2812.62     2527.52    115.29 o 
   2   1   9      369.01      408.66     32.71 o 
   3   1   9        6.52        3.26     11.87 o 
   4   1   9     2061.69     2041.37     82.56 o 
   5   1   9      486.40      493.71     31.25 o 
   6   1   9       38.41       11.75     13.78 o 
   7   1   9     4131.17     3963.37    147.59 o 
   8   1   9       49.78       61.87     16.29 o 
   9   1   9     1664.92     1617.33     68.18 o 
  10   1   9      155.75      168.13     20.77 o 
  11   1   9      835.53      825.53     42.97 o 
  12   1   9      868.15      851.95     43.71 o 
  13   1   9       77.58       47.05     17.65 o 
  14   1   9       16.83        0.00     16.23 o 
  15   1   9      260.03      234.28     26.67 o 
 -15   2   9       22.29        0.00     17.90 o 
 -14   2   9       98.29      112.88     25.91 o 
 -13   2   9       12.37        0.00     28.09 o 
 -12   2   9       12.13        0.00     31.83 o 
 -11   2   9       19.08        0.00     36.75 o 
 -10   2   9      341.04      365.28     55.88 o 
  -9   2   9       34.57       54.49     40.36 o 
  -8   2   9        0.27        0.00     34.17 o 
  -7   2   9      893.21      931.95     68.58 o 
  -6   2   9      206.20      220.10     44.82 o 
  -5   2   9        8.14        0.00     30.94 o 
  -4   2   9      569.11      687.39     58.29 o 
  -3   2   9       10.03        0.00     28.19 o 
  -2   2   9       11.02        8.91     27.26 o 
  -1   2   9        4.36        0.00     43.34 o 
   0   2   9       15.12        0.00     25.05 o 
   1   2   9      243.87      305.93     37.40 o 
   2   2   9        6.13        0.00     11.54 o 
   3   2   9        1.62        0.00     12.09 o 
   4   2   9      129.69      140.84     21.63 o 
   5   2   9        7.40       13.39     13.36 o 
   6   2   9      366.76      358.65     26.58 o 
   7   2   9      110.51      102.86     17.47 o 
   8   2   9       26.37       17.78     14.37 o 
   9   2   9       45.92       14.80     23.50 o 
  10   2   9       37.51       24.11     15.13 o 
  11   2   9       19.27       11.46     15.12 o 
  12   2   9      165.49      143.18     20.72 o 
  13   2   9       18.66        0.00     15.55 o 
  14   2   9        0.85        0.00     16.07 o 
  15   2   9       15.53        0.23     14.79 o 
 -15   3   9       16.82        0.00     19.88 o 
 -14   3   9      344.55      367.06     36.35 o 
 -13   3   9       12.41       11.74     30.09 o 
 -12   3   9        1.35        0.00     15.79 o 
 -11   3   9      212.71      229.72     55.04 o 
 -10   3   9       15.64        1.35     43.85 o 
  -9   3   9      208.09      188.98     52.53 o 
  -8   3   9      978.57      987.50     76.00 o 
  -7   3   9      312.44      363.83     86.49 o 
  -6   3   9      111.22       74.86     43.42 o 
  -5   3   9      598.14      681.84    135.39 o 
  -4   3   9       43.25        9.97     38.92 o 
  -3   3   9     1603.25     1581.47     93.96 o 
  -2   3   9      876.32      812.84     64.21 o 
  -1   3   9       25.13       18.88     33.42 o 
   0   3   9      467.46      484.19     55.18 o 
   1   3   9      211.69      227.50     21.14 o 
   2   3   9     1863.16     1688.30     68.60 o 
   3   3   9       12.62        9.09     14.09 o 
   4   3   9        0.46        0.00     24.69 o 
   5   3   9      353.27      334.63     26.11 o 
   6   3   9      302.45      322.75     30.83 o 
   7   3   9      108.52       63.42     15.74 o 
   8   3   9       36.19       40.91     15.42 o 
   9   3   9       44.26       11.73     14.45 o 
  10   3   9       53.06       41.61     13.50 o 
  11   3   9      368.56      393.02     24.43 o 
  12   3   9       12.99        0.00     13.31 o 
  13   3   9      347.39      317.65     30.12 o 
  14   3   9       19.46        0.00     18.25 o 
 -14   4   9      650.76      609.22     50.19 o 
 -13   4   9       96.31       37.97     49.50 o 
 -12   4   9      134.50      110.65     36.15 o 
 -11   4   9     1552.84     1407.89    138.81 o 
 -10   4   9       81.52       44.49     62.20 o 
  -9   4   9     1022.06     1074.91     84.44 o 
  -8   4   9      966.77      976.78     80.23 o 
  -7   4   9        0.01        0.00     45.93 o 
  -6   4   9     1026.93     1050.73     80.26 o 
  -5   4   9       19.15        0.00     43.41 o 
  -4   4   9      316.00      485.63     66.58 o 
  -3   4   9      734.34      729.27     72.08 o 
  -2   4   9       63.43       80.05     20.60 o 
  -1   4   9      116.23      117.15     23.53 o 
   0   4   9     3692.79     3829.01    139.07 o 
   1   4   9      512.87      536.79     31.63 o 
   2   4   9     1287.46     1221.45     53.83 o 
   3   4   9     2187.48     2244.69    160.95 o 
   4   4   9      309.55      297.52     43.57 o 
   5   4   9     1543.70     1528.99     69.52 o 
   6   4   9     1194.82     1189.62     58.01 o 
   7   4   9        1.01       11.77     17.80 o 
   8   4   9     1576.56     1600.88     71.66 o 
   9   4   9      173.73      190.90     24.97 o 
  10   4   9      167.43      152.13     27.85 o 
  11   4   9     1737.14     1709.72     76.38 o 
  12   4   9        1.02        0.00     19.15 o 
  13   4   9      219.27      192.16     26.60 o 
 -12   5   9      104.50        0.00     60.20 o 
 -11   5   9      333.42      339.02     77.14 o 
 -10   5   9     1281.68     1355.97    101.74 o 
  -9   5   9       93.61       53.63     60.00 o 
  -8   5   9      108.74      124.51     61.45 o 
  -7   5   9      364.03      544.71     76.53 o 
  -6   5   9       18.98        0.00     49.52 o 
  -5   5   9      179.84      250.95     62.47 o 
  -4   5   9      256.56      333.56     73.73 o 
  -3   5   9       26.99        0.00     47.19 o 
  -2   5   9      191.93      255.14     28.83 o 
  -1   5   9      242.78      298.10     31.10 o 
   0   5   9       75.91       62.99     18.33 o 
   1   5   9      101.44      140.36     21.05 o 
   2   5   9        2.94        0.00     16.63 o 
   3   5   9      143.63      123.32     22.45 o 
   4   5   9       50.17       54.28     19.47 o 
   5   5   9     1326.47     1244.05    135.64 o 
   6   5   9        4.77        5.72     17.65 o 
   7   5   9     1685.98     1664.19     75.05 o 
   8   5   9       99.16       92.41     22.73 o 
   9   5   9      531.18      521.27     36.37 o 
  10   5   9      989.74      920.31     51.19 o 
  11   5   9      280.36      280.19     32.67 o 
 -10   6   9      368.43      472.99     87.99 o 
  -9   6   9       68.93      150.10     69.98 o 
  -8   6   9        3.07        0.00     56.77 o 
  -7   6   9      344.08      541.24    112.02 o 
  -6   6   9       65.71       17.18     59.33 o 
  -5   6   9        0.36        0.00     74.58 o 
  -4   6   9      492.36      515.92     79.65 o 
  -3   6   9      555.62      564.84    107.29 o 
  -2   6   9        0.05        0.00     21.84 o 
  -1   6   9       12.21        0.00     16.93 o 
   0   6   9       89.04      102.69     23.95 o 
   1   6   9       16.18       23.58     19.27 o 
   2   6   9      117.87      113.71     26.37 o 
   3   6   9        9.41        0.00     30.15 o 
   4   6   9      360.07      371.92     31.25 o 
   5   6   9      144.92      155.87     24.36 o 
   6   6   9      622.13      551.63     62.87 o 
   7   6   9       19.72        0.00     18.48 o 
   8   6   9        3.74        0.00     18.40 o 
   9   6   9      426.45      421.42     36.51 o 
  -7   7   9      393.95      420.64     87.12 o 
  -6   7   9        3.47        0.00     61.71 o 
  -5   7   9      233.52      185.44     74.21 o 
  -4   7   9       68.64        0.00     63.81 o 
  -3   7   9      144.92       66.16     66.42 o 
  -2   7   9       78.98        0.00    108.30 o 
  -1   7   9       37.68        0.00     59.96 o 
   0   7   9      160.29      216.62     34.67 o 
   1   7   9       96.20       60.39     31.53 o 
   2   7   9      364.17      465.84     49.07 o 
   3   7   9        7.46        0.00     29.16 o 
   4   7   9      359.30      517.25     55.53 o 
   5   7   9      113.47      131.60     39.49 o 
   6   7   9      257.85      302.52     52.45 o 
 -15   0  10      760.27      583.77     68.96 o 
 -14   0  10      300.57      357.83     65.47 o 
 -13   0  10     1066.43      955.57     87.89 o 
 -12   0  10      527.03      608.03     80.33 o 
 -11   0  10     1126.61      999.39     91.06 o 
 -10   0  10      659.47      630.32     72.20 o 
  -9   0  10       59.92       37.28     46.99 o 
  -8   0  10      137.77      227.91     56.83 o 
  -7   0  10      543.78      569.55     68.20 o 
  -6   0  10      357.20      384.63     65.66 o 
  -5   0  10     1922.81     2077.64    147.32 o 
  -4   0  10     3057.69     3490.42    226.38 o 
  -3   0  10     3389.83     3648.80    233.50 o 
  -2   0  10     1434.55     1398.75    104.46 o 
  -1   0  10      450.51      418.35     50.42 o 
   0   0  10     2642.27     2338.63    152.72 o 
   1   0  10      819.95      705.18     61.22 o 
   2   0  10      323.40      364.90     46.86 o 
   3   0  10      338.39      358.97     42.23 o 
   4   0  10     3056.04     2829.25    157.80 o 
   5   0  10      531.28      491.57     46.55 o 
   6   0  10      470.75      462.04     45.53 o 
   7   0  10     7768.17     7302.80    371.74 o 
   8   0  10     1095.65     1070.32     72.26 o 
   9   0  10     3494.29     3257.63    176.28 o 
  10   0  10      194.55      202.63     32.83 o 
  11   0  10     1759.14     1832.21    109.48 o 
  12   0  10     1106.80     1120.48     76.27 o 
  13   0  10        2.44       15.88     24.32 o 
  14   0  10      969.06      964.84     70.42 o 
 -15   1  10      257.89      289.45     43.37 o 
 -14   1  10       75.22       90.55     54.26 o 
 -13   1  10        4.37        0.00     47.75 o 
 -12   1  10      651.03      716.84     63.31 o 
 -11   1  10       94.37      102.66     67.60 o 
 -10   1  10      597.95      595.50     61.09 o 
  -9   1  10      324.30      307.56     43.74 o 
  -8   1  10      465.93      586.81     54.60 o 
  -7   1  10     1293.08     1201.82     71.37 o 
  -6   1  10      209.97      148.93     85.89 o 
  -5   1  10      862.15      737.14     53.05 o 
  -4   1  10     2209.70     2125.52    105.10 o 
  -3   1  10       85.98      130.82     31.33 o 
  -2   1  10      454.74      585.60     48.13 o 
  -1   1  10      203.80      330.73     37.09 o 
   0   1  10      345.12      399.01     38.33 o 
   1   1  10       20.56        3.27     21.89 o 
   2   1  10      263.68      300.45     24.78 o 
   3   1  10        2.11        0.00     15.01 o 
   4   1  10       13.24        5.07     15.90 o 
   5   1  10      794.83      783.26     42.31 o 
   6   1  10      299.27      327.60     27.82 o 
   7   1  10       51.89       41.10     16.28 o 
   8   1  10     2620.98     2602.53    102.48 o 
   9   1  10       10.31        0.00     24.13 o 
  10   1  10      129.16      139.30     20.95 o 
  11   1  10      180.66      170.50     22.31 o 
  12   1  10        0.36        0.00     20.83 o 
  13   1  10      360.95      413.16     59.06 o 
  14   1  10       17.92        9.97     18.24 o 
 -14   2  10       21.06        0.00     29.80 o 
 -13   2  10        7.06       17.89     30.43 o 
 -12   2  10       81.98       47.50     64.33 o 
 -11   2  10      243.45      240.56     89.47 o 
 -10   2  10      187.46      217.22     58.93 o 
  -9   2  10      270.49      408.43     59.12 o 
  -8   2  10     2193.14     2237.92    268.93 o 
  -7   2  10        0.64        0.00     37.30 o 
  -6   2  10     1331.50     1467.81     89.37 o 
  -5   2  10     1685.89     1720.15    102.27 o 
  -4   2  10     4862.52     4821.16    308.68 o 
  -3   2  10       13.25        0.00     32.39 o 
  -2   2  10      200.30      189.92     48.77 o 
  -1   2  10     1423.54     1455.46     91.19 o 
   0   2  10      508.51      601.54     51.96 o 
   1   2  10       16.28        0.00     26.36 o 
   2   2  10       70.62       75.34     17.65 o 
   3   2  10       67.54       60.73     16.66 o 
   4   2  10      194.47      160.69     21.86 o 
   5   2  10        2.33        7.08     15.16 o 
   6   2  10       94.00      106.10     18.69 o 
   7   2  10       45.61       36.98     16.05 o 
   8   2  10      962.21      862.70     44.93 o 
   9   2  10      435.47      426.24     51.53 o 
  10   2  10        6.22        0.00     13.84 o 
  11   2  10      117.52       93.25     19.43 o 
  12   2  10      478.21      460.49     77.34 o 
  13   2  10       76.79       43.33     19.07 o 
 -14   3  10      178.10       56.18     55.63 o 
 -13   3  10      107.96       72.16     53.93 o 
 -12   3  10      107.61       53.30     50.45 o 
 -11   3  10      551.88      528.31     73.30 o 
 -10   3  10      194.18      143.08     54.51 o 
  -9   3  10      436.75      518.36     90.52 o 
  -8   3  10      118.11      104.05     77.47 o 
  -7   3  10      411.29      503.92     67.67 o 
  -6   3  10     1312.43     1327.46     88.52 o 
  -5   3  10       34.61       20.36     42.89 o 
  -4   3  10      427.15      503.12     87.73 o 
  -3   3  10      255.70      313.41     53.78 o 
  -2   3  10       87.25       36.99     40.17 o 
  -1   3  10      357.98      479.35     97.00 o 
   0   3  10      460.42      497.82    167.36 o 
   1   3  10       57.20       37.28     16.29 o 
   2   3  10      384.31      502.25     71.61 o 
   3   3  10      569.89      614.12     91.69 o 
   4   3  10      254.97      263.06     25.61 o 
   5   3  10      888.24      857.08     44.56 o 
   6   3  10      394.89      457.71     31.91 o 
   7   3  10      349.85      354.18     28.51 o 
   8   3  10      858.22      817.85     42.52 o 
   9   3  10       46.53       38.63     16.95 o 
  10   3  10      648.67      665.33     38.35 o 
  11   3  10      461.94      428.99     34.28 o 
  12   3  10      152.50      159.90     26.42 o 
  13   3  10      376.54      369.76     33.53 o 
 -12   4  10       18.05       53.46     58.40 o 
 -11   4  10      311.84      368.37     71.28 o 
 -10   4  10       17.43       35.21     55.74 o 
  -9   4  10       80.12        0.00     52.66 o 
  -8   4  10        0.38        0.00     56.99 o 
  -7   4  10      203.74      263.93     62.85 o 
  -6   4  10        3.43       65.93     51.55 o 
  -5   4  10      312.91      299.32     63.06 o 
  -4   4  10      270.45      326.83     61.95 o 
  -3   4  10      126.83      123.70     58.52 o 
  -2   4  10      209.39      277.67     44.22 o 
  -1   4  10       53.72       74.40     33.51 o 
   0   4  10      595.20      700.16     36.54 o 
   1   4  10      119.52      121.50     20.87 o 
   2   4  10        0.06        0.00     42.42 o 
   3   4  10        3.16        0.00     18.78 o 
   4   4  10      264.70      270.52     30.54 o 
   5   4  10      209.79      229.06     29.85 o 
   6   4  10       50.40       40.81     32.32 o 
   7   4  10      739.66      793.05     46.14 o 
   8   4  10      205.83      188.32     26.22 o 
   9   4  10      202.04      217.36     26.90 o 
  10   4  10       25.36        9.04     19.78 o 
  11   4  10      554.40      558.28     52.93 o 
  12   4  10        9.37        0.00     19.69 o 
 -11   5  10      394.80      394.26     78.62 o 
 -10   5  10        2.03       37.07     61.17 o 
  -9   5  10        0.64        0.00     81.92 o 
  -8   5  10      478.09      579.74     83.17 o 
  -7   5  10       10.29        0.00     54.88 o 
  -6   5  10        3.20        0.00     50.45 o 
  -5   5  10      299.74      417.91     72.43 o 
  -4   5  10       22.70       24.88     51.43 o 
  -3   5  10      219.17      305.45     63.68 o 
  -2   5  10       59.51       11.99     51.19 o 
  -1   5  10       38.19       23.22     17.76 o 
   0   5  10      920.20     1030.49     45.13 o 
   1   5  10      101.07       81.69     21.53 o 
   2   5  10      547.46      605.53     49.25 o 
   3   5  10      526.34      553.70     68.68 o 
   4   5  10      346.03      391.85     50.74 o 
   5   5  10       35.22        2.30     25.34 o 
   6   5  10       29.86       19.38     19.22 o 
   7   5  10       84.53       70.87     22.19 o 
   8   5  10        6.55        0.00     19.43 o 
   9   5  10        3.19        0.00     18.83 o 
  10   5  10       11.82        0.98     21.36 o 
  -8   6  10       69.05       16.11     64.95 o 
  -7   6  10        1.73        0.00     59.38 o 
  -6   6  10       20.26       14.84     60.77 o 
  -5   6  10        8.60       17.00     58.84 o 
  -4   6  10      178.19      193.36     66.95 o 
  -3   6  10       30.94       13.18     56.80 o 
  -2   6  10      144.00      124.78     30.28 o 
  -1   6  10        0.17        5.93     25.21 o 
   0   6  10      480.96      539.37     36.51 o 
   1   6  10       97.65       91.31     22.79 o 
   2   6  10       11.97        0.00     18.20 o 
   3   6  10        2.81        0.00     18.42 o 
   4   6  10       48.12       16.68     19.95 o 
   5   6  10       46.43       26.08     21.90 o 
   6   6  10        1.05        0.00     20.57 o 
   7   6  10        2.64        0.00     20.10 o 
  -4   7  10       62.50       28.95     69.38 o 
  -3   7  10       74.92       33.94     63.62 o 
  -2   7  10        1.15        0.00     62.42 o 
  -1   7  10      114.34       24.78     69.12 o 
   0   7  10      493.32      592.41    121.10 o 
   1   7  10        1.50       12.35     31.33 o 
   2   7  10        0.13        0.00     36.13 o 
   3   7  10      220.61      243.94     94.81 o 
 -14   1  11      203.46      192.31     41.99 o 
 -13   1  11        8.35       17.88     34.67 o 
 -12   1  11      144.28      110.83     37.75 o 
 -11   1  11      366.93      471.35     52.88 o 
 -10   1  11       39.41      110.85     42.48 o 
  -9   1  11      607.75      525.58     50.77 o 
  -8   1  11      219.14      314.93     46.53 o 
  -7   1  11      240.12      265.16     43.07 o 
  -6   1  11      322.48      420.67     49.03 o 
  -5   1  11      929.42      850.11     58.15 o 
  -4   1  11      464.42      630.71     55.24 o 
  -3   1  11     2025.98     1908.59     96.59 o 
  -2   1  11       13.75        8.93     25.21 o 
  -1   1  11        3.31       20.76     24.77 o 
   0   1  11      803.16      727.33     48.69 o 
   1   1  11        2.04       22.99     37.72 o 
   2   1  11      559.44      569.62     39.85 o 
   3   1  11      537.53      540.74     39.21 o 
   4   1  11      468.70      494.54     36.56 o 
   5   1  11      267.06      253.68     27.40 o 
   6   1  11     1268.40     1244.49     58.68 o 
   7   1  11       60.42       30.65     31.18 o 
   8   1  11      953.26      947.50     48.37 o 
   9   1  11      383.37      351.35     29.12 o 
  10   1  11       77.74       40.94     17.65 o 
  11   1  11      197.55      189.11     33.59 o 
  12   1  11      106.18       90.49     21.18 o 
  13   1  11      113.98      124.86     28.42 o 
 -13   2  11      175.21      222.29     51.28 o 
 -12   2  11        5.54        3.95     34.80 o 
 -11   2  11       25.38       28.29     33.56 o 
 -10   2  11      236.72      217.43     63.76 o 
  -9   2  11       70.43       76.16     48.68 o 
  -8   2  11       81.38      128.68     49.23 o 
  -7   2  11      151.14      273.99     60.77 o 
  -6   2  11       87.02       88.21     45.78 o 
  -5   2  11      339.25      434.66     58.95 o 
  -4   2  11      145.94      134.26     62.04 o 
  -3   2  11     1043.02     1020.04     71.23 o 
  -2   2  11     1556.12     1470.54    101.95 o 
  -1   2  11      223.06      305.40     45.41 o 
   0   2  11      467.67      456.47     77.21 o 
   1   2  11      243.74      293.33     37.33 o 
   2   2  11       16.49       51.25     20.06 o 
   3   2  11      461.43      462.23     35.54 o 
   4   2  11        7.82        0.00     16.55 o 
   5   2  11       15.43        0.00     15.45 o 
   6   2  11       10.34        0.00     14.08 o 
   7   2  11       14.34        0.00     16.20 o 
   8   2  11       17.80        0.00     15.24 o 
   9   2  11      175.03      196.81     42.64 o 
  10   2  11       76.81       36.05     17.56 o 
  11   2  11       74.65       80.14     20.14 o 
  12   2  11        0.95        0.00     16.89 o 
 -12   3  11      123.99      104.61     56.75 o 
 -11   3  11       19.54       41.58     53.57 o 
 -10   3  11       96.95       21.04     51.46 o 
  -9   3  11     1062.55      911.88    108.02 o 
  -8   3  11      253.02      235.62     59.84 o 
  -7   3  11      202.10      279.05     59.79 o 
  -6   3  11      898.94     1005.14     78.21 o 
  -5   3  11       49.73       98.10     48.83 o 
  -4   3  11      825.75      981.86     75.36 o 
  -3   3  11      169.03      221.01     50.54 o 
  -2   3  11       72.68       68.12     41.06 o 
  -1   3  11      538.97      636.07     64.19 o 
   0   3  11        7.39        0.00     30.89 o 
   1   3  11        1.79        6.03     17.39 o 
   2   3  11     1978.82     2064.99     76.96 o 
   3   3  11       21.78        1.47     22.32 o 
   4   3  11      775.23      728.46     42.81 o 
   5   3  11      249.08      241.46     26.50 o 
   6   3  11      455.79      489.10     34.47 o 
   7   3  11       40.19        4.90     20.10 o 
   8   3  11       22.45       57.91     29.02 o 
   9   3  11        0.02       14.03     25.72 o 
  10   3  11       80.24       93.60     32.07 o 
  11   3  11       80.54       66.32     22.45 o 
 -11   4  11      121.74       59.38     59.34 o 
 -10   4  11      249.90      229.59     65.85 o 
  -9   4  11       98.81      112.84     58.26 o 
  -8   4  11       37.75       46.75     56.35 o 
  -7   4  11      850.88      805.11    201.46 o 
  -6   4  11        4.86        3.40     51.26 o 
  -5   4  11       19.12        0.00     72.84 o 
  -4   4  11      791.04      838.67    163.48 o 
  -3   4  11       53.42        0.00     45.44 o 
  -2   4  11      100.35       83.80     48.07 o 
  -1   4  11      644.01      722.91     73.75 o 
   0   4  11        0.51        2.78     17.36 o 
   1   4  11      207.92      199.83     26.31 o 
   2   4  11      726.42      723.80    108.08 o 
   3   4  11       16.99       12.40     19.25 o 
   4   4  11      219.83      203.75     27.94 o 
   5   4  11      226.02      255.55     29.89 o 
   6   4  11      120.93      157.16     26.05 o 
   7   4  11      660.12      699.35     44.64 o 
   8   4  11      191.22      222.85     28.38 o 
   9   4  11        3.44        0.00     19.80 o 
  10   4  11     1252.29     1333.92     66.43 o 
  -9   5  11       49.12        0.00     60.73 o 
  -8   5  11       44.08       40.63     61.91 o 
  -7   5  11        0.70        0.00     55.70 o 
  -6   5  11      251.01      311.16     87.12 o 
  -5   5  11      376.03      423.07     75.41 o 
  -4   5  11       63.48       53.78     56.36 o 
  -3   5  11     1061.11     1112.50     90.85 o 
  -2   5  11        6.19        0.00     53.27 o 
  -1   5  11      489.61      490.49     47.60 o 
   0   5  11      132.88      139.94     29.06 o 
   1   5  11      124.65      133.47     24.51 o 
   2   5  11        1.30        0.00     19.13 o 
   3   5  11        0.80        0.00     18.43 o 
   4   5  11        5.87        0.00     17.43 o 
   5   5  11      116.46       55.57     39.47 o 
   6   5  11      387.78      339.64     33.55 o 
   7   5  11        9.84        3.80     20.26 o 
   8   5  11      227.29      249.48     45.85 o 
  -6   6  11        3.33        0.00     68.36 o 
  -5   6  11      865.98      841.03    100.03 o 
  -4   6  11        3.95       16.74     59.73 o 
  -3   6  11      318.45      204.18     69.56 o 
  -2   6  11      927.55      995.44     98.88 o 
  -1   6  11      217.40      264.38     48.95 o 
   0   6  11      328.38      410.63     47.93 o 
   1   6  11       59.58       89.57     25.51 o 
   2   6  11       59.89       72.86     33.22 o 
   3   6  11       97.56       87.05     39.18 o 
   4   6  11       33.53        2.04     21.87 o 
   5   6  11        0.64       10.22     22.39 o 
 -13   0  12      107.00       91.63     54.74 o 
 -12   0  12        3.91        0.00     47.18 o 
 -11   0  12        4.41        0.00     42.48 o 
 -10   0  12       47.67        0.00     51.82 o 
  -9   0  12       61.99        0.00     49.91 o 
  -8   0  12      444.83      377.14     72.46 o 
  -7   0  12        0.12        0.00     40.51 o 
  -6   0  12       11.17       36.51     47.31 o 
  -5   0  12     3997.14     3930.43    255.40 o 
  -4   0  12     1619.33     1551.98    119.00 o 
  -3   0  12      282.36      356.75     59.63 o 
  -2   0  12       17.66       67.76     38.23 o 
  -1   0  12     1200.07     1028.15     85.41 o 
   0   0  12      108.28       80.14     38.23 o 
   1   0  12        6.28        0.00     23.50 o 
   2   0  12       77.09       48.20     30.04 o 
   3   0  12      120.33      114.87     34.35 o 
   4   0  12       31.51       29.40     27.88 o 
   5   0  12      105.64       96.33     31.56 o 
   6   0  12      751.03      741.57     61.72 o 
   7   0  12      317.74      410.60     46.86 o 
   8   0  12      392.60      365.77     43.63 o 
   9   0  12      509.05      447.05     47.82 o 
  10   0  12      272.67      196.85     35.24 o 
  11   0  12       33.75       23.43     26.61 o 
 -12   1  12       16.59        0.00     31.74 o 
 -11   1  12       20.09        0.00     32.65 o 
 -10   1  12      111.45       87.75     39.29 o 
  -9   1  12       29.79        0.66     33.51 o 
  -8   1  12      459.31      461.36     54.77 o 
  -7   1  12       75.43       63.83     36.39 o 
  -6   1  12      136.01      148.60     43.28 o 
  -5   1  12      931.37      841.20     76.55 o 
  -4   1  12      211.44      261.90     43.00 o 
  -3   1  12     1840.63     1850.16     95.82 o 
  -2   1  12      325.53      470.75     46.67 o 
  -1   1  12      374.40      405.88     42.36 o 
   0   1  12     1269.53     1208.94     99.13 o 
   1   1  12       97.21      142.33     26.23 o 
   2   1  12      625.53      646.99     43.62 o 
   3   1  12      794.91      852.28     49.41 o 
   4   1  12        6.16        8.89     19.26 o 
   5   1  12      319.43      314.96     31.24 o 
   6   1  12      153.38      172.29     24.98 o 
   7   1  12        6.32        0.00     16.18 o 
   8   1  12       14.71        0.00     16.10 o 
   9   1  12      192.84      166.12     44.26 o 
  10   1  12        0.45        0.00     16.41 o 
  11   1  12        4.90        0.00     30.67 o 
 -12   2  12        9.40       12.81     34.43 o 
 -11   2  12      131.79      147.20     41.69 o 
 -10   2  12      120.68      177.18     42.57 o 
  -9   2  12      846.46      820.73     64.61 o 
  -8   2  12      128.54      178.83     43.15 o 
  -7   2  12     1028.92      936.35     65.37 o 
  -6   2  12      524.27      468.96    150.85 o 
  -5   2  12      627.58      546.03    175.04 o 
  -4   2  12      747.45      720.42    193.97 o 
  -3   2  12      100.13      175.91     36.92 o 
  -2   2  12      778.14      821.45     57.09 o 
  -1   2  12      287.73      416.93     58.07 o 
   0   2  12       36.81       57.09     51.12 o 
   1   2  12     1735.65     1732.18     68.70 o 
   2   2  12     1104.28     1262.71     63.58 o 
   3   2  12      831.34      810.06     66.64 o 
   4   2  12     1150.19     1164.72     59.80 o 
   5   2  12       19.86        0.00     18.34 o 
   6   2  12     1286.52     1281.56     61.74 o 
   7   2  12      165.49      160.79     26.35 o 
   8   2  12       21.99       17.26     17.67 o 
   9   2  12       28.15       16.47     18.52 o 
  10   2  12        0.49        0.00     15.96 o 
  11   2  12      123.19      110.66     23.19 o 
 -11   3  12       13.38       90.47     57.50 o 
 -10   3  12        0.93        0.00     47.55 o 
  -9   3  12       39.84       22.58     85.25 o 
  -8   3  12       32.32        0.03     49.63 o 
  -7   3  12        5.16        0.00     47.63 o 
  -6   3  12        4.09        0.00     58.74 o 
  -5   3  12      384.94      366.94     63.29 o 
  -4   3  12      127.02       66.32     77.41 o 
  -3   3  12       55.59       77.42     46.15 o 
  -2   3  12      141.74      164.70     48.78 o 
  -1   3  12      353.48      356.65     65.34 o 
   0   3  12      260.24      281.88     42.45 o 
   1   3  12        0.49        0.00     17.80 o 
   2   3  12       12.19       14.07     19.50 o 
   3   3  12      147.50      141.87     25.79 o 
   4   3  12       76.49      107.55     23.50 o 
   5   3  12       97.81      100.20     22.30 o 
   6   3  12       36.26       37.47     29.78 o 
   7   3  12       11.55        0.00     27.88 o 
   8   3  12      315.02      405.58     50.10 o 
   9   3  12       39.51       80.39     32.96 o 
  10   3  12      487.35      510.36     55.12 o 
  -9   4  12       55.37       17.26     59.04 o 
  -8   4  12       41.48       23.94     56.27 o 
  -7   4  12       45.98       53.88     57.95 o 
  -6   4  12      114.13      152.90     60.53 o 
  -5   4  12      411.04      396.45     68.99 o 
  -4   4  12      649.44      507.00     75.57 o 
  -3   4  12       62.71        1.02     46.86 o 
  -2   4  12        0.59        0.00     43.06 o 
  -1   4  12      541.45      621.74    103.06 o 
   0   4  12      243.90      301.08     30.39 o 
   1   4  12        6.49        0.00     19.10 o 
   2   4  12       74.34       76.52     23.28 o 
   3   4  12        9.36        0.00     19.99 o 
   4   4  12       79.73       48.54     22.60 o 
   5   4  12        0.29       16.85     21.03 o 
   6   4  12      232.02      304.35     33.30 o 
   7   4  12       80.52      119.53     25.62 o 
   8   4  12       11.49       17.95     22.05 o 
  -7   5  12       31.47        0.00     57.40 o 
  -6   5  12       82.43       10.37     92.17 o 
  -5   5  12      241.50      181.05     68.25 o 
  -4   5  12       68.46       67.95     60.06 o 
  -3   5  12      318.90      261.07    125.89 o 
  -2   5  12       80.23       18.74     54.23 o 
  -1   5  12      494.79      546.77     53.30 o 
   0   5  12       35.88       39.35     21.09 o 
   1   5  12        0.91        0.00     22.66 o 
   2   5  12      411.43      491.13     40.91 o 
   3   5  12       11.07        0.00     20.08 o 
   4   5  12        1.40        0.00     20.31 o 
   5   5  12      155.47      151.23     27.61 o 
   6   5  12       18.63        0.00     46.36 o 
  -1   6  12      181.36      180.88     40.16 o 
   0   6  12       48.05        0.00     30.41 o 
 -11   1  13      281.09      314.55     77.19 o 
 -10   1  13      255.57      239.00     48.38 o 
  -9   1  13        0.68        0.00     35.59 o 
  -8   1  13       27.23        0.40     35.12 o 
  -7   1  13      108.53      169.05     42.13 o 
  -6   1  13      115.22      136.97     39.36 o 
  -5   1  13      354.25      475.52     52.89 o 
  -4   1  13      207.80      260.46     41.92 o 
  -3   1  13        3.44        0.00     26.19 o 
  -2   1  13      107.26      127.09     33.31 o 
  -1   1  13       17.35       15.05     40.64 o 
   1   1  13      992.89      986.74     56.02 o 
   2   1  13       15.78        0.00     19.64 o 
   3   1  13       43.48       42.40     22.65 o 
   4   1  13       25.98       12.83     20.91 o 
   5   1  13      326.59      369.34     34.86 o 
   6   1  13        4.95        0.00     16.80 o 
   7   1  13       26.67       38.02     20.03 o 
   8   1  13       96.59       57.60     27.46 o 
   9   1  13        1.82        0.00     16.33 o 
 -10   2  13        0.08        0.00     36.24 o 
  -9   2  13      152.45      227.64     47.51 o 
  -8   2  13       71.65      102.51     40.52 o 
  -7   2  13        0.22       24.74     33.39 o 
  -6   2  13      242.76      276.49     46.22 o 
  -5   2  13       35.49        0.00     31.01 o 
  -4   2  13        4.82       10.88     31.73 o 
  -3   2  13      897.56      808.46     58.07 o 
  -2   2  13       20.69       10.94     29.39 o 
  -1   2  13      406.59      485.53     79.12 o 
   1   2  13       80.94       94.75     24.98 o 
   2   2  13      388.54      465.12     40.12 o 
   3   2  13      176.07      176.64     29.04 o 
   4   2  13      149.61      142.53     26.94 o 
   5   2  13      448.54      489.93     39.56 o 
   6   2  13       66.93       42.87     21.27 o 
   7   2  13       24.77        0.00     19.53 o 
   8   2  13      232.29      228.04     28.56 o 
   9   2  13       19.84        0.00     18.29 o 
  -9   3  13        3.49       31.82     75.82 o 
  -8   3  13      141.10       79.25     58.20 o 
  -7   3  13      409.23      375.18     92.20 o 
  -6   3  13      137.39       97.69     53.82 o 
  -5   3  13      244.69      234.19     59.53 o 
  -4   3  13       39.11       33.04     47.63 o 
  -3   3  13       12.31        0.00     75.98 o 
  -2   3  13      502.40      574.74     68.12 o 
  -1   3  13      201.98      262.01     75.63 o 
   0   3  13        4.72        0.00     27.04 o 
   1   3  13     1239.39     1235.34     64.40 o 
   2   3  13       48.94       46.31     23.48 o 
   3   3  13      611.49      663.21     70.80 o 
   4   3  13      553.51      641.49     69.47 o 
   5   3  13      702.25      702.52     67.95 o 
   6   3  13      251.93      348.69     51.94 o 
   7   3  13       11.16        0.00     28.96 o 
   8   3  13       33.28        6.73     31.69 o 
  -7   4  13        1.11        0.00     93.92 o 
  -6   4  13       83.49       82.11     56.90 o 
  -5   4  13       10.49        0.00     94.14 o 
  -4   4  13        6.42        0.00     54.48 o 
  -3   4  13        0.33        0.00     47.46 o 
  -2   4  13      300.70      427.37     96.14 o 
  -1   4  13      135.75      132.37     79.82 o 
   0   4  13      116.52      120.00     25.18 o 
   1   4  13       10.22        8.70     30.39 o 
   2   4  13       43.59       47.58     22.75 o 
   3   4  13      135.98       98.57     26.37 o 
   4   4  13       45.73       19.45     22.57 o 
   5   4  13        1.56        0.00     20.92 o 
   6   4  13       25.97        8.69     22.45 o 
  -3   5  13        2.21        0.00     56.90 o 
  -2   5  13      235.30      227.24     40.75 o 
  -1   5  13      270.16      279.36     59.37 o 
   0   5  13      235.96      299.82     46.16 o 
   1   5  13        9.73       10.05     34.83 o 
   2   5  13       56.72       39.81     24.81 o 
  -9   0  14       44.14        6.67     52.96 o 
  -8   0  14        0.47       17.91     51.37 o 
  -7   0  14       66.13       87.19     55.31 o 
  -6   0  14        5.80       40.96     46.23 o 
  -5   0  14        0.52        0.00     40.01 o 
  -4   0  14      180.87      132.65     51.25 o 
  -3   0  14        9.48        1.08     40.20 o 
  -2   0  14       38.73       17.02     38.80 o 
   1   0  14       58.60        0.00     29.34 o 
   2   0  14       24.83       31.18     32.77 o 
   3   0  14      253.28      256.80     47.44 o 
   4   0  14       44.66       23.94     33.02 o 
   5   0  14        1.49        0.00     29.72 o 
   6   0  14      562.69      549.80     60.33 o 
   7   0  14       94.51       96.40     36.83 o 
  -8   1  14        5.49        0.00     36.72 o 
  -7   1  14      248.08      218.20     46.45 o 
  -6   1  14        0.60        0.00     33.21 o 
  -5   1  14       24.44        0.00     31.84 o 
  -4   1  14       44.98       35.48     36.04 o 
  -3   1  14      599.30      621.14     70.20 o 
  -2   1  14       85.59       99.25     48.90 o 
   0   1  14      180.09      237.91     30.80 o 
   1   1  14      217.45      304.23     34.90 o 
   2   1  14      557.33      609.19     47.20 o 
   3   1  14       35.76        1.63     23.09 o 
   4   1  14     1135.68     1244.26     66.59 o 
   5   1  14      252.45      315.85     76.46 o 
   6   1  14      108.66       99.15     25.70 o 
   7   1  14      453.73      460.08     39.37 o 
  -8   2  14      149.17      151.58     45.82 o 
  -7   2  14       59.69       83.23     47.75 o 
  -6   2  14      473.89      465.65     56.74 o 
  -5   2  14       61.58       80.93     66.68 o 
  -4   2  14      282.83      340.24     49.32 o 
  -3   2  14       83.82       84.36     35.89 o 
  -2   2  14      216.80      297.95     74.17 o 
   0   2  14      865.77      879.80     61.06 o 
   1   2  14      796.04      909.61     55.54 o 
   2   2  14       92.67       94.61     27.84 o 
   3   2  14     1337.98     1459.40     74.01 o 
   4   2  14       46.27       63.93     25.93 o 
   5   2  14      943.00     1040.39     59.11 o 
   6   2  14      130.93      110.81     26.42 o 
  -6   3  14       67.47       76.33     39.87 o 
  -5   3  14        6.97        0.31     50.99 o 
  -4   3  14       27.10       68.47     36.68 o 
  -3   3  14        7.22        0.00     62.49 o 
  -2   3  14       17.42       42.80     60.45 o 
   0   3  14       11.65        0.00     31.69 o 
   1   3  14        9.78        0.00     31.56 o 
   2   3  14      121.56       91.76     41.78 o 
   3   3  14       30.36       26.04     37.21 o 
   4   3  14        4.18       31.31     38.55 o 
   5   3  14        4.49        0.00     31.81 o 
  -2   4  14       32.27        3.94     70.68 o 
  -1   4  14      138.92      211.21     48.93 o 
   0   4  14        0.20       12.70     33.72 o 
   1   4  14       15.82       10.95     23.85 o 
  -5   1  15        5.35        0.00     43.56 o 
  -4   1  15      170.62      184.85     41.02 o 
  -3   1  15        0.12        0.00     42.23 o 
   0   1  15      445.80      441.02     39.13 o 
   1   1  15        0.77       23.41     22.18 o 
   2   1  15       71.29      107.95     28.07 o 
   3   1  15       81.71       96.11     28.41 o 
  -3   2  15        7.67        0.00     57.66 o 
   0   2  15        5.42        9.32     21.58 o 
   1   2  15       35.48       45.63     24.83 o 
   2   2  15       78.71       74.18     27.86 o 
                                                 
